# Supplementary material for: Contrasting genetic trajectories of endangered and expanding red fox populations in the western U.S
Source: Heredity (Edinb). 2022 Mar 21;129(2):123–36. doi: 10.1038/s41437-022-00522-4 (PMC9338314; doi:10.1038/s41437-022-00522-4)
Supplement: Supplementary file 2 — Supplemental Tables [file 41437_2022_522_MOESM2_ESM.xlsx]

## Sheet: Table S1
Supplementary Table 1. Red fox DNA samples from the western U.S. study area, including spatial coordinates, year collected, markers amplified or sequenced, and citations for use in previous studies.
Identifier 1	Identifier 2 (individual ID)	Data compiled from multiple samples?	Sample type	U.S. State	Locality description	Year collected	Latitude	Longitude	Location approximate?	mtDNA haplotype (cytochrome b without VVMC locus, D-loop)	mtDNA haplotype (cytochrome b with VVMC locus, D-loop)	Cytochrome b imputed?	Dloop imputed?	Y-microsatellite haplotype	No. of Y microsatellite loci amplified	Y-SNP39 haplotype	SNP39 imputed from Y-microsatellite haplotype?	Autosomal microsatellite genotype? (31 loci)	Studies Used
DAMIEN			tissue	California	Presidio	2003	37.79	-122.46		O-26	O-26			Y24	14	T	yes		Sacks et al. 2016; Quinn et al. 2019
ESRP-5954			tissue	California	Bakersfield	2002	35.5387	-119.186		E-9	E-9							yes	Sacks et al. 2016; Quinn et al. 2019
ESRP-R003			tissue	California	Bakersfield	2003	35.4286	-119.037		E-9	E-9			Y24	14	T	yes		Sacks et al. 2010; Sacks et al. 2016; Quinn et al. 2019
ESRP-R004			tissue	California	Bakersfield	2003	35.3749	-118.987		E-9	E-9							yes	Sacks et al. 2016
ESRP-R005			tissue	California	Bakersfield	2004	35.4618	-119.035		E-9	E-9			Y29	14	T	yes	yes	Sacks et al. 2010; Sacks et al. 2016; Quinn et al. 2019
ESRP-R006			tissue	California	Mettler	2004	35.0783	-119.024		E-9	E-9							yes	Sacks et al. 2016
ESRP-R007			tissue	California	Sacramento	2004	35.0107	-118.979		E-9	E-9			Y24	14	T	yes	yes	Sacks et al. 2010; Sacks et al. 2016; Quinn et al. 2019
ESRP-R008			tissue	California	Bakersfield	2004	35.3596	-118.987		E-9	E-9							yes	Sacks et al. 2010; Sacks et al. 2016; Quinn et al. 2019
ESRP-R009			tissue	California	Bakersfield	2004	35.3019	-119.024		E-9	E-9			Y24	14	T	yes	yes	Sacks et al. 2010; Sacks et al. 2016; Quinn et al. 2019
EV14			tissue	California	Morro Bay	2002	35.428	-120.867		G-38	G-38			Y29	14	T	yes		Sacks et al. 2016; Quinn et al. 2019
EV28			tissue	California	southern San Francisco Bay	2002	37.435	-122.068		F-12	F-12			Y34	14	T	yes		Sacks et al. 2016; Quinn et al. 2019
EV31			tissue	California	Half Moon Bay	2002	37.467	-122.447		N-7	N-7			Y24	14	T	yes		Sacks et al. 2016; Quinn et al. 2019
EV32			tissue	California	Half Moon Bay	2002	37.466	-122.447		G-38	G-38			Y24	14	T	yes		Sacks et al. 2016; Quinn et al. 2019
EV33			tissue	California	Half Moon Bay	2002	37.465	-122.447		O-26	O-26			Y24	14	T	yes		Sacks et al. 2016; Quinn et al. 2019
EV37			tissue	California	Madera	2002	36.965	-120.03		N-7	N-7			Y28	14	T	yes	yes	Sacks et al. 2010; Sacks et al. 2016; Quinn et al. 2019
EV38			tissue	California	Madera	2002	36.96	-120.03		N-7	N-7			Y28	14	T	yes		Sacks et al. 2010; Sacks et al. 2016; Quinn et al. 2019
FRE			tissue	California	Presidio	2003	37.79	-122.46		G-38	G-38			Y15	14	T	no	yes	Sacks et al. 2016; Quinn et al. 2019
LA1			tissue	California	Palos Verdes	1988	33.75	-118.37		F-12	F-12							yes	Sacks et al. 2016
LA5			tissue	California	San Pedro	2002	33.715	-118.294		F-12	F-12							yes	Sacks et al. 2016
MAM-1937			tissue	California	Elk Grove	2004	38.41	-121.36		N-7	N-7							yes	Sacks et al. 2010; Sacks et al. 2016; Quinn et al. 2019
MAM-1938			tissue	California	Wilton	2004	38.47	-121.24		N-7	N-7			Y19	14	T	yes	yes	Sacks et al. 2010; Sacks et al. 2016; Quinn et al. 2019
MAM-2114			tissue	California	Morro Bay	2004	35.53	-120.66		G-38	G-38			Y15	14	T	yes		Sacks et al. 2016; Quinn et al. 2019
MAM-2703			tissue	California	Sacramento	2005	38.52	-121.5		F-14	F-14							yes	Sacks et al. 2010; Sacks et al. 2016; Quinn et al. 2019
MAM-2704			tissue	California	Sacramento	2005	38.5	-121.5		F-14	F-14			Y15	14	T	yes	yes	Sacks et al. 2010; Sacks et al. 2016; Quinn et al. 2019
MAM2705			tissue	California	Sacramento	2005	38.52	-121.48		F-14	F-14							yes	Sacks et al. 2016
MAM-2705			tissue	California	Sacramento	2005	38.52	-121.48		F-14	F-14			Y15	14	T	yes		Sacks et al. 2010; Sacks et al. 2016; Quinn et al. 2019
MAM2706			tissue	California	Sacramento	2005	38.5	-121.48		F-14	F-14							yes	Sacks et al. 2016
MAM2708			tissue	California	Morro Bay	2005	35.53	-120.66		G-38	G-38							yes	Sacks et al. 2016
MAM-2708			tissue	California	Morro Bay	2005	35.53	-120.66		G-38	G-38			Y26	13	T	yes		Sacks et al. 2016; Quinn et al. 2019
MAM-2709			tissue	California	Morro Bay	2005	35.53	-120.66		G-38	G-38			Y29	14	T	yes		Sacks et al. 2016; Quinn et al. 2019
MAM2736			tissue	California	Morro Bay	2006	35.3558	-120.842		G-38	G-38							yes	Sacks et al. 2016
MAM2745			tissue	California	Morro Bay	2006	35.3491	-120.83		G-38	G-38							yes	Sacks et al. 2016
MAM2748			tissue	California	Monterey	2005	36.79	-121.79		G-38	G-38							yes	Sacks et al. 2016
MAM-2749			tissue	California	Monterey	2005	36.79	-121.79		G-38	G-38			Y29	14	T	yes		Sacks et al. 2016; Quinn et al. 2019
MAM-2793			tissue	California	Bakersfield	2005	35.4077	-119.013		E-9	E-9							yes	Sacks et al. 2010; Sacks et al. 2016; Quinn et al. 2019
MAM2795			tissue	California	Morro Bay	2006	35.4805	-120.672		G-38	G-38							yes	Sacks et al. 2016
MAM2802			tissue	California	Morro Bay	2006	35.3379	-120.818		G-38	G-38							yes	Sacks et al. 2016
MAM3674			tissue	California	Half Moon Bay	2005	37.4887	-122.457		O-26	O-26							yes	Sacks et al. 2016
MAM3675			tissue	California	Half Moon Bay	2005	37.48	-122.449		G-38	G-38							yes	Sacks et al. 2016
MAM3676			tissue	California	Half Moon Bay	2005	37.4725	-122.448		G-38	G-38							yes	Sacks et al. 2016
MAM3678			tissue	California	Half Moon Bay	2005	37.4602	-122.446		O-26	O-26			Y24	14	T	yes	yes	Sacks et al. 2016; Quinn et al. 2019
MAM3686			tissue	California	Half Moon Bay	2005	37.4509	-122.445		G-38	G-38							yes	Sacks et al. 2016
MAM3687			tissue	California	Half Moon Bay	2006	37.4417	-122.443		G-38	G-38							yes	Sacks et al. 2016
MAM3688			tissue	California	Half Moon Bay	2006	37.4286	-122.439		O-26	O-26							yes	Sacks et al. 2016
REJ-1624			tissue	California	Stockton	1997	37.95	-121.29		F-12	F-12							yes	Perrine et al. 2007; Sacks et al. 2016; Quinn et al. 2019
S07-0169			tissue	California	Montezuma Hills	2007	38.1219	-121.836		D-19	D-19							yes	Sacks et al. 2016
S08-0013			tissue	California	Santa Rosa	2008	38.4418	-122.716		G-38	G-38							yes	Sacks et al. 2016; Quinn et al. 2019
S08-0019			scat	California	Petaluma	2008	38.243	-122.629		G-38	G-38							yes	Sacks et al. 2016; Quinn et al. 2019
S08-0202			tissue	California	Dixon	2008	38.4348	-121.838		D-19	D-19			Y29	14	T	yes		Sacks et al. 2011
S08-0230			scat	California	Natomas	2008	38.6635	-121.481		D-19	D-19							yes	Sacks et al. 2011
S08-0241			scat	California	Wilton	2008	38.4512	-121.182		G-38	G-38							yes	Sacks et al. 2011; Sacks et al. 2016; Quinn et al. 2019
S08-0253			scat	California	Petaluma	2008	38.2279	-122.606		G-38	G-38							yes	Sacks et al. 2016; Quinn et al. 2019
S08-0455			tissue	California	Jackson	2008	38.3474	-120.773		G-38	G-38							yes	Sacks et al. 2011; Sacks et al. 2016; Quinn et al. 2019
S09-0158			tissue	California	Montezuma Hills	2009	38.1425	-121.868		F-14	F-14			Y29	14	T	yes	yes	Sacks et al. 2016
S09-0274			blood	California	Martinez	2009	38.0049	-122.157		F-12	F-12			Y24	14	T	yes		Sacks et al. 2016
S09-0279			tissue	California	Montezuma Hills	2007	38.1333	-121.838		D-19	D-19			Y29	14	T	yes	yes	Sacks et al. 2016
S09-0280			tissue	California	Wilton	2009	38.3869	-121.224		F-12	F-12	yes						yes	Sacks et al. 2016
S09-0440			tissue	California	Wilton	2009	38.3869	-121.224										yes	Sacks et al. 2011; Sacks et al. 2016; Quinn et al. 2019
S09-0789			scat	California	Herald	2009	38.333	-121.157		G-38	G-38							yes	Sacks et al. 2011; Sacks et al. 2016; Quinn et al. 2019
S10-0513			tissue	California	Sacramento	2010	38.498	-121.447		F-12	F-12							yes	Sacks et al. 2016
S10-0561			tissue	California	Monterey Bay	2007	36.8111	-121.769		G-38	G-38			Y15	14	T	yes		Sacks et al. 2016; Quinn et al. 2019
S10-0562			tissue	California	Moss Landing	2007	36.8183	-121.782		O-26	O-26			Y15	14	T	yes	yes	Sacks et al. 2016; Quinn et al. 2019
S10-0563			tissue	California	Monterey	2007	36.85	-121.81		G-38	G-38							yes	Sacks et al. 2016; Quinn et al. 2019
S10-0565			tissue	California	Morro Bay	2007	35.313	-120.859		N-7	N-7			Y15	14	T	yes		Sacks et al. 2016; Quinn et al. 2019
S10-0568			tissue	California	Galt	2001	38.2656	-121.312		F-12	F-12			Y29	14	T	yes		Sacks et al. 2016; Quinn et al. 2019
S11-0004			blood	California	Travis AFB	2011	38.2739	-121.931		G-38	G-38			Y29	14	T	no		Sacks et al. 2016
S12-0285			tissue	California	Montezuma Hills	2012	38.1314	-121.868		F-14	F-14							yes	Sacks et al. 2016
S12-0286			tissue	California	Montezuma Hills	2012	38.1314	-121.868		F-14	F-14							yes	Sacks et al. 2016
S13-2580			tissue	California	Fresno County	2012	36.604	-120.579		N-7	N-7			Y19	14	T	yes	yes	Sacks et al. 2016; Quinn et al. 2019
S14-0838			hair, scat	California	Hayward	2007	37.4345	-122.068		F-9	F-9							yes	Sacks et al. 2016; Sacks et al. 2021
S14-0839			tissue	California	Monterey	2006	36.5904	-121.879		G-38	G-38			Y29	14	T	yes	yes	Sacks et al. 2016
S14-0840			tissue	California	Monterey	2006	36.7832	-121.795		G-38	G-38							yes	Sacks et al. 2016; Sacks et al. 2021
S14-0842			tissue	California	Lockeford	2006	38.2225	-121.147		G-38	G-38							yes	Sacks et al. 2016; Sacks et al. 2021
S14-0843			tissue	California	Stockton	2006	38.0567	-121.303		N-7	N-7							yes	Sacks et al. 2016; Sacks et al. 2021
S14-0844			tissue	California	Bakersfield	2006	35.333	-118.995		E-9	E-9			Y15	14	T	no	yes	Sacks et al. 2016; Quinn et al. 2019
S14-0845			tissue	California	Bakersfield	2006	35.3554	-119.056		E-9	E-9							yes	Sacks et al. 2016
S14-0846			tissue	California	Monterey	2006	36.8458	-121.806		G-38	G-38							yes	Sacks et al. 2016
S14-0847			scat	California	Monterey	2006	36.8447	-121.805		G-38	G-38			Y15	14	T	yes	yes	Sacks et al. 2016; Quinn et al. 2019
S14-0848			scat	California	Bakersfield	2006	35.3677	-118.954		E-9	E-9							yes	Sacks et al. 2016; Sacks et al. 2021
S14-0849			hair	California	Santa Barbara	2006	34.4046	-119.696		K-36	K-36			Y29	14	T	yes		Sacks et al. 2016
S14-0850			hair	California	Santa Barbara	2006	34.4018	-119.7		K-36	K-36			Y15	14	T	yes	yes	Sacks et al. 2016; Quinn et al. 2019
S14-0851			hair	California	Bakersfield	2006	35.4263	-119.128		N-7	N-7			Y26	14	T	yes	yes	Sacks et al. 2016; Quinn et al. 2019
S14-0852			hair	California	Fremont	2006	37.4928	-122.005		N-7	N-7			Y29	14	T	no	yes	Sacks et al. 2016; Quinn et al. 2019
S14-0853			hair	California	Half Moon Bay	2006	37.4771	-122.45		N-7	N-7			Y15	14	T	yes	yes	Sacks et al. 2016; Quinn et al. 2019
S14-0854			tissue	California	Fremont	2006	37.4847	-121.978		N-7	N-7			Y19	14	T	no	yes	Sacks et al. 2016; Quinn et al. 2019
S14-0855			tissue	California	southern San Francisco Bay	2005	37.4215	-122.022		N-7	N-7							yes	Sacks et al. 2016; Sacks et al. 2021
S14-0856			tissue	California	southern San Francisco Bay	2005	37.44	-121.96		N-7	N-7							yes	Sacks et al. 2016; Sacks et al. 2021
S14-0857			tissue	California	Half Moon Bay	2006	37.4738	-122.448		G-38	G-38							yes	Sacks et al. 2016; Sacks et al. 2021
S14-0858			hair	California	Half Moon Bay	2006	37.4699	-122.447		O-26	O-26							yes	Sacks et al. 2016; Sacks et al. 2021
S14-0859			tissue	California	Half Moon Bay	2006	37.4683	-122.447		O-26	O-26			Y24	14	T	yes	yes	Sacks et al. 2016; Quinn et al. 2019
S14-0860			tissue	California	Monterey	2006	36.8267	-121.799		G-38	G-38			Y24	14	T	yes	yes	Sacks et al. 2016; Quinn et al. 2019
S14-0861			tissue	California	southern San Francisco Bay	2007	37.4448	-122.099		N-7	N-7							yes	Sacks et al. 2016; Sacks et al. 2021
S14-0862			tissue	California	Monterey	2005	36.2282	-121.06		G-38	G-38							yes	Sacks et al. 2016; Sacks et al. 2021
S14-0863			scat	California	Bakersfield	2006	35.3157	-119.092		E-9	E-9			Y26	13	T	yes	yes	Sacks et al. 2016; Quinn et al. 2019
S14-0864			scat	California	Santa Barbara	2006	34.4001	-119.716		K-36	K-36			Y29	14	T	yes	yes	Sacks et al. 2016; Quinn et al. 2019
S14-0865			tissue	California	Goleta	2006	34.4216	-119.818		K-36	K-36			Y15	14	T	yes	yes	Sacks et al. 2016; Quinn et al. 2019
S14-0866			tissue	California	Santa Barbara	2006	34.4018	-119.735		K-36	K-36							yes	Sacks et al. 2016
S14-0867			tissue	California	Santa Barbara	2006	34.4086	-119.752		K-36	K-36							yes	Sacks et al. 2016; Sacks et al. 2021
S14-0868			tissue	California	Monterey	2005	36.784	-121.793		G-38	G-38			Y26	14	T	no	yes	Sacks et al. 2016; Quinn et al. 2019
S14-0869			tissue	California	Monterey	2005	36.8267	-121.799		G-38	G-38			Y24	14	T	no		Sacks et al. 2016; Quinn et al. 2019
S14-0870			tissue	California	Monterey	2005	36.8487	-121.807		G-38	G-38							yes	Sacks et al. 2016; Sacks et al. 2021
S14-0871			tissue	California	Monterey	2005	36.8478	-121.808		F-12	F-12			Y19	13	T	yes	yes	Sacks et al. 2016; Quinn et al. 2019
S14-0872			tissue	California	southern San Francisco Bay	2006	37.4261	-122.059		N-7	N-7							yes	Sacks et al. 2016
S14-0873			tissue	California	Monterey	2006	36.8151	-121.791		G-38	G-38							yes	Sacks et al. 2016
S14-0874			tissue	California	Monterey	2006	36.8151	-121.791		G-38	G-38			Y28	14	T	no	yes	Sacks et al. 2016; Quinn et al. 2019
S14-0875			tissue	California	Monterey	2006	36.8046	-121.787		G-38	G-38							yes	Sacks et al. 2016
S14-0876			tissue	California	Monterey	2006	36.8178	-121.78		G-38	G-38							yes	Sacks et al. 2016
S14-0877			tissue	California	Monterey	2006	36.7587	-121.802		G-38	G-38			Y15	14	T	yes	yes	Sacks et al. 2016; Quinn et al. 2019
S14-0879			tissue	California	Shafter	2006	35.4707	-119.261		E-9	E-9							yes	Sacks et al. 2016
S14-0880			hair	California	Pajaro River	2006	36.8868	-121.766		G-38	G-38			Y28	14	T	no	yes	Sacks et al. 2016; Quinn et al. 2019
S14-0881			hair	California	Morro Bay	2006	35.3971	-120.866		G-38	G-38							yes	Sacks et al. 2016
S14-0882			scat	California	Morro Bay	2006	35.3661	-120.851		G-38	G-38			Y26	13	T	yes	yes	Sacks et al. 2016; Quinn et al. 2019
S14-0883			scat	California	Monterey	2006	36.8267	-121.799		G-38	G-38							yes	Sacks et al. 2016
S14-0887			scat	California	Monterey	2006	36.7587	-121.802		G-38	G-38							yes	Sacks et al. 2016
S14-0888			hair	California	Morro Bay	2006	35.3815	-120.864		G-38	G-38			Y15	14	T	yes	yes	Sacks et al. 2016; Quinn et al. 2019
S14-2565			tissue	California	Stockton	2014	37.8911	-121.203										yes	new to this study
S15-0033			tissue	California	Mountain Ranch	2015	38.235	-120.538		G-38	G-38		yes					yes	new to this study
S16-1301			scat	California	Plymouth	2016	38.491	-120.832						Y15	14	T	yes	yes	Sacks et al. 2016; Quinn et al. 2019
SB5			scat	California	Goleta	1995	34.43	-119.82		K-36	K-36							yes	Sacks et al. 2016
SB6			scat	California	Hope Ranch	1996	34.43	-119.77		K-36	K-36							yes	Sacks et al. 2016
V01-0197			tissue	California	Bakersfield	2001	35.459	-118.974		E-9	E-9			Y19	14	T	no	yes	Sacks et al. 2010; Sacks et al. 2016; Quinn et al. 2019
V02-1003			tissue	California	Bakersfield	2002	35.3228	-119.004		E-9	E-9							yes	Sacks et al. 2010; Sacks et al. 2016; Quinn et al. 2019
V03-0044			tissue	California	Half Moon Bay	2003	37.465	-122.447		G-38	G-38			Y18	14	A	yes		Sacks et al. 2016; Quinn et al. 2019
V03-0603			tissue	California	Moss Landing	2003	36.79	-121.79		F-12	F-12			Y19	14	T	yes		Sacks et al. 2016; Quinn et al. 2019
V03-0948			tissue	California	Moss Landing	2003	36.794	-121.785		G-38	G-38			Y15	14	T	yes		Sacks et al. 2016; Quinn et al. 2019
V03-1269			tissue	California	Half Moon Bay	2003	37.465	-122.447		G-38	G-38			Y24	14	T	yes		Sacks et al. 2016; Quinn et al. 2019
V04-0106			tissue	California	Watsonville	2004	36.832	-121.8		G-38	G-38			Y29	14	T	yes		Sacks et al. 2016; Quinn et al. 2019
V04-0292			tissue	California	Moss Landing	2004	36.801	-121.76		G-38	G-38			Y26	12	T	yes		Sacks et al. 2016; Quinn et al. 2019
V04-0294			tissue	California	Watsonville	2004	36.832	-121.8		G-38	G-38			Y29	14	T	yes		Sacks et al. 2016; Quinn et al. 2019
V04-0296			tissue	California	Moss Landing	2004	36.794	-121.785		G-38	G-38			Y15	14	T	yes		Sacks et al. 2016; Quinn et al. 2019
V04-0931			tissue	California	Newark	2004	37.56	-122.06		F-12	F-12			Y15	13	T	yes		Sacks et al. 2016; Quinn et al. 2019
V04-0933			tissue	California	Hayward	2004	37.62	-122.16		N-7	N-7			Y29	13	T	yes		Sacks et al. 2016; Quinn et al. 2019
VVBNS129			tissue	California	southern San Francisco Bay	1996-2000	37.435	-122.068		F-12	F-12							yes	Sacks et al. 2016
VVBNS132			tissue	California	Monterey	1999	36.79	-121.79		G-38	G-38							yes	Sacks et al. 2016
VVBNS133			tissue	California	Monterey	1999	36.79	-121.79		G-38	G-38			Y24	13	T	yes		Sacks et al. 2016; Quinn et al. 2019
VVBNS135			tissue	California	Monterey	1998	36.79	-121.79		G-38	G-38			Y15	14	T	yes		Sacks et al. 2016; Quinn et al. 2019
VVBNS137			tissue	California	Monterey	1999	36.79	-121.79		G-38	G-38							yes	Sacks et al. 2016
VVBNS141			tissue	California	southern San Francisco Bay	1997	37.52	-122.22		F-12	F-12			Y29	13	T	yes		Sacks et al. 2016; Quinn et al. 2019
VVBNS143			tissue	California	southern San Francisco Bay	1997	37.43	-122.072		F-12	F-12							yes	Sacks et al. 2016
VVBNS146			tissue	California	Monterey	1999	36.75	-121.75		G-38	G-38							yes	Sacks et al. 2016
VVBNS158			tissue	California	southern San Francisco Bay	1997	37.45	-122.125		F-12	F-12			Y24	14	T	yes		Sacks et al. 2016; Quinn et al. 2019
VVBNS168			tissue	California	Elkhorn	1996-2000	36.8	-121.75		G-38	G-38			Y34	14	T	no		Sacks et al. 2016; Quinn et al. 2019
VVBNS181			tissue	California	Hayward	1996	37.61	-122.13		N-7	N-7							yes	Sacks et al. 2016
VVBNS184			tissue	California	Hayward	1996	37.61	-122.13		N-7	N-7							yes	Sacks et al. 2016
VVBNS190			tissue	California	southern San Francisco Bay	1997	37.46	-122.04		G-38	G-38							yes	Sacks et al. 2016
1_13			scat	Colorado	Leadville	2012	39.2227	-106.39						Y40	14	A	yes		Merson et al. 2017
1_14			scat	Colorado	Leadville	2012	39.2227	-106.39		A-19	A-19a			Y40	14	A	yes		Merson et al. 2017
1_15			scat	Colorado	Leadville	2012	39.2227	-106.39		A-19	A-19a			Y40	13	A	yes		Merson et al. 2017
2_17			scat	Colorado	Evergreen	2012	39.6472	-105.323		G-38	G-38			Y24	14	T	yes		Merson et al. 2017
S09-0054			tissue	Colorado	Gunnison	2008	38.736	-106.736										yes	Merson et al. 2017
S09-0055			tissue	Colorado	Gunnison	2009	38.575	-106.922						Y24	14	T	yes		Merson et al. 2017
S09-0056			tissue	Colorado	Gunnison	2008	38.5608	-106.94		A-271	A-271			Y24	14	T	yes	yes	Merson et al. 2017
S12-1176			tissue	Colorado	Gunnison	2012	38.5576	-106.92		A-271	A-271					A	yes		Merson et al. 2017; Sacks et al. 2021
S12-1179			tissue	Colorado	Gunnison	2012	38.5576	-106.92		A-271	A-271							yes	Merson et al. 2017
S12-1180			tissue	Colorado	Gunnison	2012	38.5576	-106.92		A-271	A-271							yes	Merson et al. 2017
S12-1181			tissue	Colorado	Gunnison	2012	38.5382	-106.947		A-271	A-271							yes	Merson et al. 2017
S14-1644			scat	Wyoming	Shoshone National Forest	2012	44.939	-109.544		A-43	A-43			Y24	14	T	yes	yes	new to this study
S14-1645			scat	Wyoming	Shoshone National Forest	2013	44.6882	-109.623		A-43	A-43							yes	new to this study
S14-1646			scat	Wyoming	Yellowstone	2005	44.9186	-110.106		A3-59	A3-59							yes	Cross et al. 2018; Sacks et al. 2021
S14-1647			tissue	Wyoming	Yellowstone	2004	44.8956	-110.254		A3-59	A3-59							yes	Cross et al. 2018; Sacks et al. 2021
S14-1648			scat	Wyoming	Yellowstone	2003	44.9514	-110.077		A3-59	A3-59							yes	Cross et al. 2018
S14-1649			tissue	Wyoming	Shoshone National Forest	2013	44.9385	-109.615		A3-59	A3-59			Y26	14	T	no	yes	new to this study
S14-1650			tissue, hair	Wyoming	Shoshone National Forest	2013	44.939	-109.544		A-43	A-43							yes	new to this study
S14-1651			tissue	Montana	Pray	2014	45.4309	-110.638		F-9	F-9							yes	Cross et al. 2018
S14-1652			scat	Montana	Chance	2014	45.0224	-109.056		N-277	N-277							yes	Cross et al. 2018
S14-1653			scat	Wyoming	Yellowstone	2004	44.8811	-110.171		A3-59	A3-59							yes	Cross et al. 2018; Sacks et al. 2021
S14-1654			scat	Wyoming	Yellowstone	2005	44.8903	-110.154		A-43	A-43							yes	Cross et al. 2018
S14-1655			scat	Wyoming	Shoshone National Forest	2014	44.939	-109.544		A3-59	A3-59							yes	new to this study
S14-1656			scat	Wyoming	Shoshone National Forest	2014	44.9385	-109.615		A3-59	A3-59							yes	Sacks et al. 2021
S14-1657			scat	Montana	Bridger	2013	45.2968	-108.912		N-277	N-277							yes	Cross et al. 2018
S14-1659			hair, scat	Wyoming	Yellowstone	2004	44.8956	-110.254		A3-59	A3-59							yes	Cross et al. 2018
S14-1660			scat	Montana	Livingston	2013	45.653	-110.617		A-43	A-43							yes	Cross et al. 2018
S14-1661			scat	Wyoming	Shoshone National Forest	2013	44.9385	-109.615		A3-59	A3-59							yes	new to this study
S14-1662			hair, scat	Wyoming	Shoshone National Forest	2014	44.9385	-109.615		A3-59	A3-59			Y6	14	A	yes	yes	new to this study
S14-1663			scat	Wyoming	Shoshone National Forest	2013	44.9385	-109.615		A-43	A-43							yes	Sacks et al. 2021
S14-1664			scat	Montana	Columbus	2014	45.5941	-109.296		O-24	O-24							yes	Cross et al. 2018
S14-1665			scat	Wyoming	Yellowstone	1998	44.8707	-110.206		A3-276	A3-276							yes	Cross et al. 2018
S14-1666			scat	Wyoming	Yellowstone	2003	44.8663	-110.216		A-43	A-43			Y17	14	A	no		Cross et al. 2018
S14-1667			scat	Wyoming	Yellowstone	2004	44.9078	-110.283		A3-59	A3-59			Y17	14	A	no	yes	Cross et al. 2018
S14-1668			scat	Wyoming	Shoshone National Forest	2013	44.939	-109.544		A-43	A-43							yes	Sacks et al. 2021
S14-1669			scat	Wyoming	Yellowstone	2003	44.8956	-110.254		A-19	A-19b							yes	Cross et al. 2018
S19-4888			tissue	Wyoming	Grand Teton National Park	2016	43.6547	-110.716		A-19	A-19a							yes	new to this study
S19-4889			tissue	Wyoming	Grand Teton National Park	2017	43.6547	-110.716		A-19								yes	new to this study
S19-4890			tissue	Wyoming	Grand Teton National Park	2017	43.754	-110.625		A-43	A-43			Y85	14	A	no	yes	new to this study
S19-4891			tissue	Wyoming	Grand Teton National Park	2017	43.6574	-110.719		N-277	N-277			Y86	14	A	no	yes	new to this study
S19-4892			tissue	Wyoming	Grand Teton National Park	2017	43.6547	-110.716		A-19	A-19b							yes	new to this study
S19-4894			tissue	Wyoming	Grand Teton National Park	2017	43.6689	-110.596		N-277	N-277			Y3	14	A	yes	yes	new to this study
S19-4895			tissue	Wyoming	Grand Teton National Park	2017	43.6689	-110.596		A-43	A-43	yes		Y17	14	A	yes	yes	new to this study
S19-4896			scat	Wyoming	Grand Teton National Park	2017	43.8421	-110.613		N-277	N-277							yes	new to this study
S19-4897			scat	Wyoming	Grand Teton National Park	2017	43.8513	-110.593										yes	new to this study
S19-4898			scat	Wyoming	Grand Teton National Park	2017	43.8421	-110.613		N-277	N-277							yes	new to this study
S19-4899			scat	Wyoming	Grand Teton National Park	2017	43.8421	-110.613		A3-59	A3-59	yes						yes	new to this study
S19-4900			scat	Wyoming	Grand Teton National Park	2018	43.662	-110.692		G-38	G-38							yes	new to this study
S19-4901			tissue	Wyoming	Grand Teton National Park	2018	43.9084	-110.647		A-19	A-19b			Y6	12	A	yes	yes	new to this study
S19-4902			tissue	Wyoming	Grand Teton National Park	2018	43.9045	-110.642										yes	new to this study
S19-4903			tissue	Wyoming	Grand Teton National Park	2018	43.8792	-110.572		A-43	A-43							yes	new to this study
S19-4904			tissue	Wyoming	Grand Teton National Park	2018	43.6579	-110.714						Y14	14	A	yes	yes	new to this study
S19-4905			tissue	Wyoming	Grand Teton National Park	2018	43.6691	-110.599		N-277	N-277							yes	new to this study
S19-4906			tissue	Wyoming	Grand Teton National Park	2018	43.6842	-110.634		G-38	G-38			Y14	14	A	yes	yes	new to this study
S19-4907			tissue	Wyoming	Grand Teton National Park	2018	43.8568	-110.588		A-43	A-43							yes	new to this study
S19-4908			tissue	Wyoming	Grand Teton National Park	2018	43.839	-110.613										yes	new to this study
S19-4909			tissue	Wyoming	Grand Teton National Park	2019	43.6547	-110.716		A-19	A-19a							yes	new to this study
S19-4911			tissue	Wyoming	Grand Teton National Park	2019	43.6512	-110.728		N-277	N-277			Y85	14	A	no	yes	new to this study
S19-4912			tissue	Wyoming	Grand Teton National Park	2019	43.8568	-110.588						Y88	14	A	no	yes	new to this study
S19-4913			tissue	Wyoming	Grand Teton National Park	2019	43.8791	-110.572		N-277	N-277			Y14	14	A	yes	yes	new to this study
S19-4914			scat	Wyoming	Grand Teton National Park	2016	43.6771	-110.724		G-38	G-38							yes	new to this study
S19-4915			scat	Wyoming	Grand Teton National Park	2016	43.8647	-110.539		A-43	A-43			Y3	14	A	yes	yes	new to this study
S19-4916			scat	Wyoming	Grand Teton National Park	2017	43.8663	-110.548		A3-59	A3-59	yes						yes	new to this study
S19-4917			scat	Wyoming	Grand Teton National Park	2017	43.542	-110.736		A-19	A-19a			Y26	13	T	yes	yes	new to this study
S19-4918			scat	Wyoming	John D Rockefeller Jr Memorial Parkway	2017	44.1012	-110.667		A3-59	A3-59	yes		Y3	14	A	yes	yes	new to this study
S19-4919			tissue	Wyoming	Grand Teton National Park	2017	43.908	-110.648		A-43	A-43			Y14	14	A	yes	yes	new to this study
S19-4920			scat	Wyoming	Grand Teton National Park	2017	43.9032	-110.64		A-43	A-43							yes	new to this study
S19-4921			scat	Wyoming	Grand Teton National Park	2017	43.6631	-110.697		G-38	G-38			Y14	14	A	yes	yes	new to this study
S19-4922			scat	Wyoming	Grand Teton National Park	2017	43.909	-110.643		A-43	A-43			Y14	14	A	yes	yes	new to this study
S19-4923			tissue	Wyoming	Grand Teton National Park	2017	43.6991	-110.724		G-38	G-38							yes	new to this study
S19-4924			tissue	Wyoming	Grand Teton National Park	2018	43.7582	-110.584		A-43	A-43							yes	new to this study
S19-4925			scat	Wyoming	Grand Teton National Park	2018	43.728	-110.65		A-19	A-19a							yes	new to this study
S19-4926			scat	Wyoming	Grand Teton National Park	2018	43.8666	-110.55		A-19	A-19a							yes	new to this study
S19-4927			scat	Wyoming	Grand Teton National Park	2018	43.8381	-110.495		A-19	A-19a							yes	new to this study
S19-4928			scat	Wyoming	Grand Teton National Park	2018	43.7543	-110.599		A-43	A-43							yes	new to this study
S19-4929			tissue	Wyoming	Grand Teton National Park	2018	43.9781	-110.657		A-43	A-43			Y88	14	A	no	yes	new to this study
S19-4930			scat	Wyoming	Grand Teton National Park	2018	43.5388	-110.736		A-43	A-43							yes	new to this study
S19-4931			scat	Wyoming	John D Rockefeller Jr Memorial Parkway	2017	44.1181	-110.778		G-38	G-38			Y3	14	A	yes	yes	new to this study
S08-0401			tissue	Idaho	Camas County	2000-2006	43.3467	-114.791										yes	Statham et al. 2012
S08-0402			tissue	Idaho	Custer County	2000-2006	44.5042	-114.228										yes	Statham et al. 2012
S08-0403			tissue	Idaho	Custer County	2000-2006	44.5042	-114.228										yes	Statham et al. 2012
S08-0409			tissue	Idaho	Camas County	2000-2006	43.3467	-114.791										yes	Statham et al. 2012
S08-0410			tissue	Idaho	Elmore County	2000-2006	43.34	-115.47										yes	Statham et al. 2012
S08-0411			tissue	Idaho	Gem County	2000-2006	44.06	-116.41										yes	Statham et al. 2012
S08-0412			tissue	Idaho	Gem County	2000-2006	44.06	-116.41										yes	Statham et al. 2012
S14-0118			tissue	Idaho	Camas County	2013	43.5149	-114.801		A3-59	A3-59	yes		Y2	14	A	no	yes	new to this study
S14-0120			tissue	Idaho	Camas County	2013	43.252	-114.669		A-19	A-19b	yes						yes	new to this study
S14-0122			tissue	Idaho	Camas County	2013	43.1919	-114.658		A-19				Y13	14	A	yes		new to this study
S14-0128			tissue	Idaho	Camas County	2013	43.3291	-114.712		A-19	A-19b	yes		Y12	14	A	no	yes	new to this study
S14-0129			tissue	Idaho	Camas County	2013	43.4779	-114.751		A-19	A-19b	yes						yes	new to this study
S14-1993			hair, scat	Idaho	Boise County	2014	44.0747	-115.951		A-37	A-37	yes						yes	new to this study
S14-1994			tissue	Idaho	Boise County	2014	44.0893	-115.958		A-65	A-65	yes		Y12	14	A	yes	yes	new to this study
S14-1995			hair, scat	Idaho	Boise County	2014	44.0986	-115.972		A-37	A-37	yes		Y5	14	A	no	yes	new to this study
S14-1996			hair, scat	Idaho	Owyhee County	2014	42.885	-115.806		A-19	A-19a	yes		Y3	14	A	yes	yes	new to this study
S14-1997			scat	Idaho	Elmore County	2014	42.946	-115.466		A-82	A-82	yes						yes	new to this study
S14-1998			scat	Idaho	Canyon County	2014	43.7904	-116.952		A-19	A-19b	yes						yes	new to this study
S14-1999			scat	Idaho	Elmore County	2014	43.1655	-115.702		A-37	A-37	yes						yes	new to this study
S14-2000			scat	Idaho	Lemhi County	2014	45.1705	-113.876		A-19	A-19b	yes		Y3	14	A	yes	yes	new to this study
S14-2001			scat	Idaho	Twin Falls County	2014	42.5249	-114.44		A-37	A-37	yes		Y3	14	A	yes	yes	new to this study
S14-2002			scat	Idaho	Twin Falls County	2014	42.6079	-114.513		A-280	A-280	yes		Y3	14	A	yes	yes	new to this study
S14-2003			tissue, scat	Idaho	Canyon County	2014	43.6758	-116.911		A-19	A-19b	yes						yes	new to this study
S14-2004			scat	Idaho	Boise County	2014	43.8233	-115.822		A-19	A-19b	yes				A	no	yes	new to this study
S14-2005			scat	Idaho	Gem County	2014	43.8627	-116.523		A-19	A-19b	yes		Y13	14	A	yes	yes	new to this study
S14-2006			scat	Idaho	Lemhi County	2014	45.1867	-113.917		A-19	A-19b	yes						yes	new to this study
S14-2007			scat	Idaho	Elmore County	2014	43.1394	-115.659		A-19	A-19b	yes		Y3	14	A	yes	yes	new to this study
S14-2008			scat	Idaho	Fremont County	2014	42.879	-115.798		A-19	A-19b	yes		Y25	14	T	yes	yes	new to this study
S14-2009			scat	Idaho	Owyhee County	2014	43.9661	-111.683		A-43	A-43	yes						yes	new to this study
S14-2010			scat	Idaho	Canyon County	2014	43.7046	-116.641		A-19	A-19b	yes		Y12	14	A	yes	yes	new to this study
S14-2011			scat	Idaho	Elmore County	2014	43.0499	-114.156		G-38	G-38	yes		Y3	14	A	yes	yes	new to this study
S14-2012			scat	Idaho	Ada County	2014	43.6065	-116.396		A-19	A-19b	yes						yes	new to this study
S14-2013			scat	Idaho	Elmore County	2014	43.6078	-115.255		A-19	A-19b	yes		Y12	14	A	yes	yes	new to this study
S14-2014			scat	Idaho	Lincoln County	2014	43.0488	-114.153		G-38	G-38	yes						yes	new to this study
S14-2015			nobuto	Idaho	Fremont County	2014	44.074	-111.459		A-19	A-19a	yes						yes	new to this study
S14-2016			tissue	Idaho	Fremont County	2014	44.0776	-111.434		G-38	G-38	yes		Y14	14	A	no	yes	new to this study
S14-2017			tissue	Idaho	Elmore County	2014	43.3011	-115.053		A-43	A-43	yes						yes	new to this study
S14-2018			tissue	Idaho	Elmore County	2014	43.2984	-115.051		A-43	A-43	yes						yes	new to this study
S14-2019			tissue	Idaho	Elmore County	2014	42.9541	-115.296		A-43	A-43	yes						yes	new to this study
S14-2020			tissue	Idaho	Ada County	2014	43.5147	-116.42		A-43	A-43	yes		Y11	14	A	no	yes	new to this study
S14-2021			tissue	Idaho	Canyon County	2014	43.7756	-116.931		A-19	A-19b	yes		Y2	14	A	yes	yes	new to this study
S14-2022			tissue	Idaho	Jerome County	2014	42.6102	-114.214		A-19	A-19b	yes						yes	new to this study
S14-2023			tissue	Idaho	Elmore County	2014	43.6046	-115.264		A-43	A-43	yes		Y3	14	A	yes	yes	new to this study
S14-2024			tissue	Idaho	Elmore County	2014	43.6067	-115.261		A-43	A-43	yes						yes	new to this study
S14-2025			tissue	Idaho	Boise County	2014	44.1023	-115.992		A-19	A-19b	yes		Y12	14	A	yes	yes	new to this study
S14-2026			tissue	Idaho	Ada County	2014	43.4762	-116.418		A-19	A-19b	yes						yes	new to this study
S14-2027			tissue	Idaho	Elmore County	2014	43.4833	-115.311		A-19	A-19b	yes						yes	new to this study
S14-2028			tissue	Idaho	Elmore County	2014	43.6091	-115.255		A-19	A-19b	yes						yes	new to this study
S14-2029			tissue	Idaho	Adams County	2014	44.9652	-116.287		A-65	A-65	yes		Y12	14	A	yes	yes	new to this study
S14-2030			tissue	Idaho	Jerome County	2014	42.6008	-114.207		A-19	A-19b	yes						yes	new to this study
S14-2031			tissue	Idaho	Elmore County	2014	43.6124	-115.254		A-43	A-43	yes						yes	new to this study
S14-2033			tissue	Idaho	Boise County	2014	43.821	-115.841		A-43	A-43	yes						yes	new to this study
S14-2035			tissue	Idaho	Elmore County	2014	43.1435	-115.725		A-19	A-19b	yes						yes	new to this study
S14-2036			tissue	Idaho	Gooding County	2014	42.816	-114.898		A-19	A-19b	yes		Y8	14	A	no	yes	new to this study
S14-2037			tissue	Idaho	Gem County	2014	43.8735	-116.476		A-19	A-19b	yes						yes	new to this study
S14-2038			tissue	Idaho	Canyon County	2014	43.7079	-116.61		A-19	A-19b	yes		Y12	14	A	yes	yes	new to this study
S14-2039			tissue	Idaho	Adams County	2014	44.9752	-116.282		A-19				Y13	14	A	yes		new to this study
S14-2040			tissue	Idaho	Adams County	2014	44.9752	-116.282						Y3	14	A	yes	yes	new to this study
SNRF-03	SNRF-03	yes	urine	California	Lassen National Park and Lassen Forest	2007-2008	40.45	-121.33	yes	A-19								yes	Sacks et al. 2010; Quinn et al. 2019
SNRF-06	SNRF-06		scat	California	Lassen National Park and Lassen Forest	2007-2008	40.45	-121.3	yes	A-19								yes	Sacks et al. 2010; Quinn et al. 2019
SNRF-08	SNRF-08	yes	scat	California	Lassen National Park and Lassen Forest	2007-2013	40.5269	-121.216		A-19	A-19a							yes	Sacks et al. 2010; Quinn et al. 2019
SNRF-09	SNRF-09	yes	urine	California	Lassen National Park and Lassen Forest	2007-2013	40.4998	-121.173		A-19	A-19a							yes	Sacks et al. 2010; Quinn et al. 2019
SNRF-10	SNRF-10	yes	urine	California	Lassen National Park and Lassen Forest	2007-2015	40.5005	-121.175		A-19	A-19a							yes	Sacks et al. 2010; Quinn et al. 2019
SNRF-12	SNRF-12 (F05)	yes	scat	California	Lassen National Park and Lassen Forest	2000-2002	40.55	-121.46	yes	A-19	A-19a							yes	Perrine et al. 2007; Sacks et al. 2014; Statham et al. 2014; Volkmann et al. 2015; Quinn et al. 2019
SNRF-14	SNRF-14	yes	scat	California	Lassen National Park and Lassen Forest	2000-2002	40.5	-121.3	yes	A-19								yes	Sacks et al. 2010; Quinn et al. 2019
SNRF-15	SNRF-15 (F01)	yes	scat	California	Lassen National Park and Lassen Forest	2000-2002	40.49	-121.51	yes	A-19	A-19a							yes	Perrine et al. 2007; Sacks et al. 2010; Statham et al. 2014; Volkmann et al. 2015; Quinn et al. 2019
SNRF-16	SNRF-16 (F03)	yes	scat	California	Lassen National Park and Lassen Forest	2000-2002	40.59	-121.51	yes	A-19	A-19a							yes	Perrine et al. 2007; Sacks et al. 2010; Statham et al. 2014; Volkmann et al. 2015; Quinn et al. 2019
SNRF-18	SNRF-18 (F02)	yes	scat	California	Lassen National Park and Lassen Forest	2000-2002	40.55	-121.51	yes	A-19	A-19a							yes	Perrine et al. 2007; Sacks et al. 2010; Statham et al. 2014; Volkmann et al. 2015; Quinn et al. 2019
SNRF-20	SNRF-20 (M01)	yes	scat	California	Lassen National Park and Lassen Forest	2000-2002	40.55	-121.56	yes	A-19	A-19a			Y4	14	A	yes	yes	Perrine et al. 2007; Statham et al. 2014; Volkmann et al. 2015; Quinn et al. 2019; Sacks et al. 2021
SNRF-22	SNRF-22	yes	scat	California	Lassen National Park and Lassen Forest	2009	40.48	-121.19	yes	A-19	A-19a			Y4	14	A	yes	yes	Volkmann et al. 2015; Quinn et al. 2019
SNRF-23	SNRF-23	yes	hair	California	Lassen National Park and Lassen Forest	2009	40.45	-121.2	yes	A-19	A-19a							yes	Volkmann et al. 2015; Quinn et al. 2019
SNRF-24	SNRF-24		scat	California	Lassen National Park and Lassen Forest	2009	40.5	-121.39	yes	A-19	A-19a		yes					yes	new to this study
SNRF-25	SNRF-25		scat	California	Lassen National Park and Lassen Forest	2011	40.438	-121.072		A-19	A-19a		yes					yes	new to this study
SNRF-26	SNRF-26	yes	scat	California	Lassen National Park and Lassen Forest	2011-2017	40.4948	-121.182		D-19	D-19			Y15	14	T	yes	yes	new to this study
SNRF-27	SNRF-27		scat	California	Lassen National Park and Lassen Forest	2010-2015	40.5096	-121.466		A-19	A-19a		yes	Y4	13	A	yes	yes	new to this study
SNRF-28	SNRF-28	yes	scat	California	Lassen National Park and Lassen Forest	2011-2018	40.5013	-121.169		A-19	A-19a		yes	Y15	14	T	yes	yes	new to this study
SNRF-30	SNRF-30	yes	tissue, scat	California	Lassen National Park and Lassen Forest	2015-2018	40.5514	-121.205		A-19	A-19a		yes	Y4	14	A	yes	yes	new to this study
SNRF-31	SNRF-31	yes	tissue, scat	California	Lassen National Park and Lassen Forest	2014-2018	40.5149	-121.465		A-19	A-19a		yes					yes	new to this study
SNRF-32	SNRF-32	yes	scat	California	Lassen National Park and Lassen Forest	2016-2018	40.5595	-121.187		A-19	A-19a		yes	Y4	11	A	yes	yes	new to this study
SNRF-34	SNRF-34	yes	tissue	California	Lassen National Park and Lassen Forest	2016-2018	40.4761	-121.513		A-19	A-19a		yes					yes	new to this study
SNRF-35	SNRF-35		tissue	California	Lassen National Park and Lassen Forest	2017	40.4979	-121.384		A-19	A-19a			Y15	14	T	yes	yes	new to this study
SNRF-36	SNRF-36		tissue	California	Lassen National Park and Lassen Forest	2018	40.4965	-121.386		A-19	A-19a		yes	Y15	14	T	yes	yes	new to this study
SNRF-37	SNRF-37	yes	tissue	California	Lassen National Park and Lassen Forest	2018	40.4847	-121.497		A-19	A-19a			Y4	14	A	yes	yes	new to this study
SNRF-38	SNRF-38	yes	tissue	California	Lassen National Park and Lassen Forest	2018	40.5281	-121.384		A-19	A-19a							yes	new to this study
SNRF-39	SNRF-39	yes	tissue	California	Lassen National Park and Lassen Forest	2018	40.4873	-121.502		A-19			yes					yes	new to this study
S08-0406			tissue	Nevada	Elko	2006	40.8	-115.767	yes									yes	Statham et al. 2012
S10-0238			tissue	Nevada	Mountain City	2010	41.6775	-116.098		A-43	A-43							yes	Statham et al. 2012; Volkmann et al. 2015; Quinn et al. 2019
S10-0239			tissue	Nevada	Mountain City	2010	41.6775	-116.098		A-43	A-43							yes	Statham et al. 2012; Volkmann et al. 2015; Quinn et al. 2019
S10-0240			tissue	Nevada	Mountain City	2010	41.6775	-116.098		A-19								yes	Statham et al. 2012; Volkmann et al. 2015
S10-0374			tissue	California	Lake City	2010	41.6797	-120.218		A-19				Y3	14	A	yes	yes	new to this study
S11-0400			tissue	Nevada	Elko	2011	41.16	-116	yes	A-43	A-43							yes	Quinn et al. 2019
S13-3294			tissue	Nevada	Mountain City	2013	41.919	-115.928	yes	A-19				Y3	14	A	yes		Quinn et al. 2019
S13-3295			tissue	Nevada	west of Mountain City	2013	41.81	-116.026		G-38	G-38							yes	Quinn et al. 2019
S13-3296			tissue	Nevada	southern Independence Range	2013	41.2979	-115.951		G-38	G-38			Y12	14	A	yes		Quinn et al. 2019
S13-3297			tissue	Nevada	Mountain City	2013	41.924	-115.918	yes	A-19				Y3	14	A	yes		Quinn et al. 2019
S13-3298			tissue	Nevada	Independence Range	2013	41.388	-115.929		A-19				Y3	14	A	yes		Quinn et al. 2019
S13-3300			tissue	Nevada	Independence Range	2013	41.4194	-115.986		A-19	A-19b							yes	Quinn et al. 2019
S13-3301			tissue	Nevada	Independence Range	2013	41.3854	-115.93		G-38	G-38			Y3	14	A	yes	yes	Quinn et al. 2019
S13-3302			tissue	Nevada	west of Mountain City	2013	41.816	-116.074		A-19	A-19b							yes	Quinn et al. 2019
S13-3303			tissue	Nevada	Independence Range	2013	41.4012	-115.941		G-38	G-38			Y12	14	A	yes	yes	Quinn et al. 2019
S13-3304			tissue	Nevada	Independence Range	2013	41.4097	-115.986		A-19	A-19b			Y23	14	T	no	yes	Quinn et al. 2019
S13-3305			tissue	Nevada	Independence Range	2013	41.4194	-115.986		A-19	A-19b							yes	Quinn et al. 2019
S13-3306			tissue	Nevada	Mountain City	2013	41.812	-116.074		A-19	A-19b			Y14	14	A	yes	yes	Quinn et al. 2019
S13-3307			tissue	Nevada	Mountai	2013	41.939	-115.906		A-19	A-19a							yes	Quinn et al. 2019
S13-3309			tissue	Nevada	west of Mountain City	2013	41.813	-116.012	yes	A-19				Y13	14	A	no		Quinn et al. 2019
S13-3310			tissue	Nevada	west of Mountain City	2013	41.809	-116.025		G-38	G-38			Y3	14	A	yes	yes	Quinn et al. 2019
S13-3311			tissue	Nevada	west of Mountain City	2013	41.807	-116.023		G-38	G-38							yes	Quinn et al. 2019
S13-3312			tissue	Nevada	west of Wells		40.987	-115.209		A-19	A-19a							yes	Quinn et al. 2019
S13-3314			tissue	Nevada	Independence Range	2013	41.2966	-115.98		O-24	O-24			Y3	14	A	yes	yes	Quinn et al. 2019
S13-3315			tissue	Nevada	Independence Range	2013	41.3048	-115.969		O-24	O-24							yes	Quinn et al. 2019
S13-3316			tissue	Nevada	Independence Range	2013	41.3003	-115.971		A-19	A-19b							yes	Quinn et al. 2019
S14-0124			tissue	Nevada	west of Mountain City	2013	41.8296	-116.075	yes	F-9	F-9	yes		Y3	14	A	yes		Quinn et al. 2019
S14-0125			tissue	Nevada	Lamorie	2013	40.739	-115.453		A-19	A-19a							yes	Quinn et al. 2019
S14-0126			tissue	Nevada	north of Lamorie	2013	40.739	-115.453		A-19		yes		Y24	14	T	no		Quinn et al. 2019
S14-0127			tissue	Nevada	west of Mountain City	2013	41.8181	-116.006		A-19	A-19b			Y12	14	A	no	yes	Quinn et al. 2019
S14-0135			tissue	Nevada	west of Ruby Mountains	2013	40.7001	-115.525		A-19	A-19b							yes	Quinn et al. 2019
S14-0136			tissue	Nevada	west of Ruby Mountains	2013	40.6934	-115.517		A-19		yes		Y14	14	A	yes		Quinn et al. 2019
S14-0137			tissue	Nevada	west of Ruby Mountains	2013	40.5529	-115.601		A-19	A-19a							yes	Quinn et al. 2019
S14-0139			tissue	Nevada	west of Ruby Mountains	2013	40.5889	-115.639		G-38	G-38	yes						yes	Quinn et al. 2019
S14-0140			tissue	Nevada	west of Ruby Mountains	2013	40.5571	-115.598		A-19	A-19a	yes		Y24	14	T	yes	yes	Quinn et al. 2019
S14-0141			tissue	Nevada	west of Ruby Mountains	2013	40.7001	-115.525		A-19		yes		Y24	14	T	yes		Quinn et al. 2019
S14-0143			tissue	Nevada	west of Ruby Mountains	2013	40.5589	-115.591		G-38	G-38	yes		Y14	14	A	yes		Quinn et al. 2019
S14-0640			scat	Nevada	west of Wells	2014	41.0301	-115.194		G-38	G-38	yes		Y3	14	A	yes	yes	Quinn et al. 2019
S14-0641			scat	Nevada	Elko	2014	40.8393	-115.777		A-19	A-19a	yes		Y33	13	A	no	yes	Quinn et al. 2019
S14-0642			scat	Nevada	Wells	2014	41.0701	-115.069		G-38	G-38	yes		Y33	13	A	no	yes	Quinn et al. 2019
S14-0643			scat	Nevada	west of Mountain City	2013	41.817	-115.978		A-19	A-19a	yes						yes	Quinn et al. 2019
S14-0645			tissue	Nevada	Monitor Range	2014	38.953	-116.514		G-38	G-38	yes		Y24	14	T	yes	yes	Quinn et al. 2019
S14-0832			tissue	Nevada	Schell Creek	2005	39.9754	-114.589										yes	new to this study
S14-1701			scat	Nevada	Snake Range	2014	38.8805	-114.299		A-19								yes	new to this study
S14-1705			scat	Nevada	Snake Range	2014	38.9132	-114.31		A-19								yes	new to this study
S14-1711			hair, scat	Nevada	Schell Creek	2014	39.0278	-114.599										yes	new to this study
S15-1096			tissue	Nevada	Great Basin National Park	2014	38.8864	-114.3		A-19	A-19a							yes	Quinn et al. 2019
S15-1097			tissue	Nevada	Great Basin National Park	2014	38.885	-114.299										yes	new to this study
S15-1119			scat	Nevada	Toquima Range	2015	38.7246	-116.927		A-19								yes	new to this study
S15-1121			tissue	Nevada	Toquima Range	2015	38.7409	-116.925		A-19								yes	Quinn et al. 2019
S15-1242			tissue	Nevada	East Humboldt Range	2015	41.0333	-115.091		G-38	G-38							yes	Quinn et al. 2019
S15-1245			tissue	Nevada	East Humboldt Range	2015	41.0307	-115.083		G-38	G-38	yes						yes	new to this study
S15-1327			scat	Nevada	Great Basin National Park	2015	38.8909	-114.298		A-19	A-19a							yes	Quinn et al. 2019
S15-1328			scat	Nevada	Great Basin National Park	2015	38.8768	-114.288		A-19	A-19a							yes	Quinn et al. 2019
S15-1619			scat	Nevada	Ruby Mountains	2015	40.55	-115.404		A-19	A-19b							yes	Quinn et al. 2019
S15-1635			scat	Nevada	East Humboldt Range	2015	41.0328	-115.09		G-38	G-38	yes						yes	new to this study
S15-1636			scat	Nevada	East Humboldt Range	2015	41.0343	-115.092		G-38	G-38							yes	Quinn et al. 2019
S15-1638			scat	Nevada	East Humboldt Range	2015	41.0392	-115.086		G-38	G-38							yes	Quinn et al. 2019
S15-1639			tissue	Nevada	East Humboldt Range	2015	41.0416	-115.087		G-38	G-38	yes						yes	new to this study
S15-1640			scat	Nevada	East Humboldt Range	2015	41.0423	-115.087		G-38	G-38	yes	yes					yes	new to this study
S15-1641			scat	Nevada	East Humboldt Range	2015	41.0426	-115.087		G-38	G-38							yes	new to this study
S15-1643			tissue	Nevada	East Humboldt Range	2015	41.0245	-115.088		G-38	G-38							yes	Quinn et al. 2019
S15-1644			tissue	Nevada	East Humboldt Range	2015	41.0251	-115.089		G-38	G-38							yes	new to this study
S15-1645			tissue	Nevada	East Humboldt Range	2015	41.0251	-115.089		G-38	G-38							yes	Quinn et al. 2019
S15-2193			scat	Nevada	Snake Range	2015	39.2747	-114.191		G-38	G-38							yes	new to this study
S15-2198			scat	Nevada	Great Basin National Park	2015	38.9179	-114.306		A-19	A-19a							yes	Quinn et al. 2019
S16-1660			scat	California	Ravendale	2016	40.7702	-120.342		A-19	A-19b			Y13	14	A	yes	yes	new to this study
S16-2553			scat	Nevada	Independence Range	2013	41.301	-115.932		A-43	A-43							yes	Quinn et al. 2019
S16-2637			scat	Nevada	Toquima Range	2016	38.7578	-116.925		A-19								yes	Quinn et al. 2019
S16-2644			scat	Nevada	Great Basin National Park	2016	38.9526	-114.262		A-19	A-19a							yes	Quinn et al. 2019
S16-3098			scat	Nevada	Ruby Mountains	2016	40.4017	-115.523		G-38	G-38		yes					yes	Quinn et al. 2019
S16-3101			tissue	Nevada	Ruby Mountains	2016	40.4537	-115.462		G-38	G-38		yes					yes	Quinn et al. 2019
S16-3105			tissue	Nevada	Ruby Mountains	2016	40.3382	-115.501		A-19	A-19a							yes	Quinn et al. 2019
S16-3744			tissue	Nevada	Schell Creek	2016	39.8536	-114.66		A-19	A-19a							yes	Quinn et al. 2019
S16-3750			tissue	Nevada	Great Basin National Park	2016	38.849	-114.223		A-19	A-19a							yes	Quinn et al. 2019
S16-3754			tissue	Nevada	Great Basin National Park	2016	38.849	-114.223										yes	new to this study
new1S17-1508	new1S17-1508	yes	hair, scat	Oregon	Cascades, Mt Bachelor	2016	43.9898	-121.656		A-19	A-19a							yes	new to this study
newS17-0877	newS17-0877	yes	scat	Oregon	Cascades, Hoodoo	2016-2017	44.4012	-121.887		A-19	A-19a			Y18	13	A	yes	yes	new to this study
newS17-0881	newS17-0881	yes	tissue, scat	Oregon	Cascades, Mt Bachelor	2017	43.9895	-121.568		A-19	A-19a							yes	new to this study
newS17-1506	newS17-1506	yes	tissue, hair, scat	Oregon	Cascades, Mt Bachelor	2017-2018	44.0003	-121.677		A-19	A-19a							yes	new to this study
newS17-1522	newS17-1522	yes	hair, scat	Oregon	Cascades, Mt Bachelor	2017	43.9963	-121.62		A-19				Y40	14	A	yes	yes	new to this study
newS17-6341	newS17-6341	yes	scat	Oregon	Cascades, Mt Bachelor	2017	43.9914	-121.586		A-19	A-19a							yes	new to this study
newS18-1174	newS18-1174	yes	tissue, hair	Oregon	Cascades, Mt Bachelor	2017	44.0092	-121.685		A-19	A-19a							yes	new to this study
newS18-3675	newS18-3675	yes	scat	Oregon	Cascades, Three Sisters	2018	44.0938	-121.631										yes	new to this study
OR02	OR02	yes	scat	Oregon	Cascades, Three Fingered Jack	2013	44.4569	-121.842		A-19	A-19b							yes	Quinn et al. 2018
OR07	OR07	yes	scat	Oregon	Cascades, Crater Lake	2013	42.9253	-122.031		A-19	A-19a							yes	Quinn et al. 2018
OR10new	OR10	yes	tissue, scat	Oregon	Cascades, Hoodoo	2014-2018	44.4044	-121.869										yes	Quinn et al. 2018
OR11	OR11	yes	scat	Oregon	Cascades, Maiden Peak	2014-2015	43.594	-122.035		A-19	A-19a							yes	Quinn et al. 2018
OR12	OR12	yes	scat	Oregon	Cascades, Maiden Peak	2014-2015	43.5959	-122.051		A-19	A-19a			Y18	14	A	yes	yes	Quinn et al. 2018
OR13	OR13	yes	scat	Oregon	Cascades, Maiden Peak	2014	43.6086	-121.946		A-19	A-19a							yes	Quinn et al. 2018
OR14	OR14	yes	scat	Oregon	Cascades, Maiden Peak	2014-2017	43.6122	-121.955		A-19	A-19a			Y18	14	A	yes	yes	Quinn et al. 2018
OR17new	OR17	yes	tissue, scat	Oregon	Cascades, Crater Lake	2015-2018	42.8957	-122.137		A-19	A-19a			Y18	14	A	no	yes	Quinn et al. 2018
OR22	OR22	yes	scat	Oregon	Cascades, Crater Lake	2016	42.9014	-122.05		A-19	A-19a			Y18	14	A	yes	yes	Quinn et al. 2018
S12-1225	OR01		hair	Oregon	Hood River	2012	45.7055	-121.59		G-38	G-38		yes					yes	new to this study
S13-1198	OR03		hair	Oregon	Cascades, Three Sisters		44.2693	-121.78		A-19	A-19a							yes	Quinn et al. 2018
S13-1356	OR04		scat	Oregon	Cascades, Mt Hood	2011	45.3272	-121.671		G-38	G-38							yes	Quinn et al. 2018
S13-1624	OR05		scat	Oregon	Cascades, Mt Hood	2013	45.3397	-121.634		A-19	A-19b			Y2	14	A	yes	yes	Quinn et al. 2018
S13-1625	OR06		scat	Oregon	Cascades, Mt Hood	2013	45.3295	-121.706		G-38	G-38							yes	Quinn et al. 2018
S13-2559	OR08		tissue	Oregon	Cascades, Crater Lake	2013	42.8699	-122.144		A-19	A-19a							yes	Quinn et al. 2018
S14-2332	OR15		tissue	Oregon	Cascades, Mt Hood	2014	45.3706	-121.659		G-38	G-38							yes	Quinn et al. 2018
S14-2561	OR16		tissue	Oregon	Cascades, Maiden Peak	2014	43.611	-122.043		A-19	A-19a							yes	Quinn et al. 2018
S16-0024	OR21		tissue	Oregon	Cascades, Three Sisters	2015	43.9998	-121.865		A-19	A-19a							yes	Quinn et al. 2018
S17-1481			tissue	Oregon	Cascades, Maiden Peak	2015	43.5142	-122.065		A-19	A-19a							yes	new to this study
S17-2543			tissue	Oregon	Cascades, Mt Bachelor	2017	43.9872	-121.648		A-19	A-19a							yes	new to this study
S17-6354			tissue	Oregon	Cascades, Mt Bachelor	2017	44.0066	-121.606										yes	new to this study
S17-6383			tissue	Oregon	Cascades, Cultus Lake	2017	43.82	-121.914		A-19	A-19a							yes	new to this study
S18-1173			tissue	Oregon	Cascades, Mt Bachelor	2018	44.0024	-121.673		A-19	A-19a							yes	new to this study
S18-2062			tissue	Oregon	Cascades, Mt Bachelor	2018	44.0012	-121.672		A-19	A-19a							yes	new to this study
S18-2069			tissue	Oregon	Cascades, Mt Bachelor	2018	43.968	-121.809		A-19				Y40	14	A	no	yes	new to this study
S18-3634			tissue	Oregon	Cascades, Three Sisters	2018	44.2085	-121.825		A-19	A-19a							yes	new to this study
S18-3642			tissue	Oregon	Cascades, Three Sisters	2018	44.201	-121.867		A-19	A-19a							yes	new to this study
S18-3657			tissue	Oregon	Cascades, Mt Bachelor	2018	43.9952	-121.693										yes	new to this study
S18-3665			tissue	Oregon	Cascades, Mt Bachelor	2018	44.021	-121.826										yes	new to this study
S18-3667			tissue	Oregon	Cascades, Three Sisters	2018	44.0966	-121.62										yes	new to this study
S18-3683			tissue	Oregon	Cascades, Mt Washington	2018	44.3518	-121.865		A-19	A-19a							yes	new to this study
S18-3688			tissue	Oregon	Cascades, Hoodoo	2018	44.3302	-121.863		A-19	A-19a							yes	new to this study
S18-7770			tissue	Oregon	Cascades, Mt Hood	2017	45.3284	-121.632		G-38	G-38		yes	Y2	14	A	yes	yes	new to this study
OR19	OR19	yes	hair, scat	Oregon	Tumalo	2015	44.1675	-121.349		A-19	A-19b							yes	new to this study
S11-0425			tissue	Oregon	Prineville	2011	44.3055	-120.706		A-19	A-19b			Y3	12	A	yes	yes	Volkmann et al. 2015
S11-0426			tissue	Oregon	Union County	2011	45.3029	-118.069		A-19	A-19b							yes	Volkmann et al. 2015; Green et al. 2017
S11-0427			tissue	Oregon	LaGrande	2011	45.2988	-118.112		A-19	A-19b			Y13	14	A	no	yes	Volkmann et al. 2015; Green et al. 2017
S11-0428			tissue	Oregon	Union County	2011	45.3081	-118.073		A-19	A-19b							yes	Volkmann et al. 2015; Green et al. 2017
S11-0429			tissue	Oregon	Culver	2011	44.5053	-121.229		A-19				Y25	14	T	yes	yes	Volkmann et al. 2015; Green et al. 2017
S11-0430			tissue	Oregon	Culver	2011	44.5053	-121.229		A-19	A-19b							yes	Volkmann et al. 2015; Green et al. 2017
S11-0431			tissue	Oregon	Prineville	2011	44.2939	-120.877		A-19	A-19b							yes	Volkmann et al. 2015
S11-0627			tissue	Oregon	Baker County	2011	44.771	-117.861		A-19	A-19b	yes		Y6	14	A	yes	yes	Green et al. 2017
S11-0628			tissue	Oregon	Baker County	2011	44.771	-117.861		A-19	A-19b	yes		Y2	14	A	yes	yes	Green et al. 2017
S12-0438			tissue	Oregon	Union County	2011	45.4082	-118.066		A-19	A-19b							yes	Green et al. 2017
S12-0443			tissue	Oregon	Union County	2011	45.5012	-118.016		A-37	A-37							yes	Green et al. 2017
S12-0453			tissue	Oregon	Wallowa Mountains	2012	45.419	-117.263		A-19	A-19b							yes	Green et al. 2017
S12-0559			scat	Oregon	Union County	2012	45.3958	-118.071		A-19	A-19b							yes	Green et al. 2017
S12-0562			scat	Oregon	Baker County	2012	44.8993	-117.992										yes	Green et al. 2017
S12-0569			hair	Oregon	Baker County	2012	44.8993	-117.992		A-19	A-19b							yes	Green et al. 2017
S12-0571			hair	Oregon	Baker County	2012	45.001	-117.981		A-19	A-19b							yes	Green et al. 2017
S12-0573			hair	Oregon	Baker County	2012	44.9703	-117.993		A-19	A-19b							yes	Green et al. 2017
S12-0575			hair	Oregon	Wallowa Mountains	2012	45.4307	-117.432		A-19	A-19b							yes	Green et al. 2017
S12-0578			hair	Oregon	Wallowa Mountains	2012	45.3406	-117.226		A-19	A-19b							yes	Green et al. 2017
S12-0580			tissue	Oregon	Union County	2012	45.4044	-118.065		A-19	A-19b							yes	Green et al. 2017
S12-0584			tissue	Oregon	Wallowa Mountains	2012	45.4143	-117.293		A-19	A-19b							yes	Green et al. 2017
S12-0585			tissue	Oregon	Wallowa Mountains	2012	45.4143	-117.293		A-37	A-37							yes	Green et al. 2017
S12-0806			tissue	Oregon	Umatilla County	2012	45.6691	-118.684		G-38	G-38							yes	Green et al. 2017
S12-1449			tissue	Oregon	Stanfield	2012	45.787	-119.235		A-19	A-19b							yes	Green et al. 2017
S13-0647			tissue	Oregon	Umatilla City	2012	45.9804	-118.398		A-19	A-19b							yes	Green et al. 2017
S13-0648			tissue	Oregon	Umatilla City	2013	45.9534	-118.149		G-38	G-38			Y33	13	A	no	yes	Green et al. 2017
S13-0649			tissue	Washington	Walla Walla	2013	46.0348	-118.451		A-43	A-43			Y13	14	A	yes	yes	Green et al. 2017
S13-0650			tissue	Washington	Walla Walla	2013	46.0009	-118.346		A-19	A-19b			Y13	14	A	yes	yes	Green et al. 2017
S13-1169			tissue	Oregon	Baker County	2010	44.8912	-117.819		A-19	A-19b							yes	Green et al. 2017
S13-1170			tissue	Oregon	Wallowa Mountains	2011	45.5816	-117.539		A-19	A-19b			Y22	14		no	yes	Green et al. 2017
S13-2248			scat	Oregon	Milton-Freewater	2013	45.9535	-118.417		A-19	A-19b							yes	Green et al. 2017
S13-2250			scat	Oregon	Milton-Freewater	2013	45.9535	-118.417		A-19								yes	Green et al. 2017
S13-2251			tissue	Oregon	Umapine	2013	45.981	-118.466		A-19	A-19b			Y2	14	A	yes	yes	Green et al. 2017
S13-2252			tissue	Oregon	Umapine	2013	45.981	-118.466		A-43	A-43			Y2	14	A	yes	yes	Green et al. 2017
S13-2253			tissue	Oregon	Stanfield	2012	45.7952	-118.772		A-19	A-19b							yes	Green et al. 2017
S13-2254			tissue	Oregon	Stanfield	2012	45.7883	-119.238		A-19	A-19b							yes	Green et al. 2017
S13-2255			tissue	Oregon	Nolin	2012	45.6836	-119.099		A-19	A-19b			Y33	13	A	yes	yes	Green et al. 2017
S13-2256			tissue	Oregon	Hermiston	2013	45.8215	-119.332		G-38	G-38							yes	Green et al. 2017
S13-2257			tissue	Oregon	Hermiston	2013	45.8215	-119.331		G-38	G-38					A	no	yes	Green et al. 2017
S13-2259			tissue	Oregon	Union County	2013	45.2485	-118.023		A-19	A-19b							yes	Green et al. 2017
S13-2260			tissue	Oregon	Union County	2013	45.4539	-118.048		A-19	A-19b			Y13	14	A	yes	yes	Green et al. 2017
S13-2261			tissue	Oregon	Baker County	2012	44.8393	-117.881		A-19	A-19b			Y12	14	A	yes	yes	Green et al. 2017
S13-2262			tissue	Oregon	Baker County	2012	44.748	-117.834		A-19	A-19b							yes	Green et al. 2017
S13-2263			tissue	Oregon	Baker County	2012	44.7998	-117.813		A-19	A-19b			Y2	14	A	yes	yes	Green et al. 2017
S13-2264			tissue	Oregon	Baker County	2013	44.8331	-117.978		G-38	G-38			Y3	14	A	no	yes	Green et al. 2017
S13-2265			tissue	Oregon	Baker County	2012-2013	44.8735	-117.611		A-19	A-19b							yes	Green et al. 2017
S13-2269			tissue	Oregon	Baker County	2012-2013	44.8735	-117.611		A-19	A-19b							yes	Green et al. 2017
S13-2270			tissue	Oregon	Baker County	2012-2013	44.8735	-117.611		A-19	A-19b							yes	Green et al. 2017
S13-2271			tissue	Oregon	Baker County	2012-2013	44.8735	-117.611		A-19	A-19b							yes	Green et al. 2017
S13-2274			tissue	Oregon	Baker County	2012-2013	44.8417	-117.841		A-19	A-19b							yes	Green et al. 2017
S13-2275			tissue	Oregon	Baker County	2012-2013	44.8417	-117.841		A-19				Y6	14	A	no		Green et al. 2017
S13-2276			tissue	Oregon	Baker County	2012-2013	44.8417	-117.841						Y2	14	A	no	yes	Green et al. 2017
S14-1561			hair	Oregon	Lake County	2014	43.1281	-121.051		G-38	G-38							yes	new to this study
S14-1713			scat	Oregon	John Day	2013	44.4115	-118.991		A-19	A-19b							yes	Green et al. 2017
S14-1714			hair, scat	Oregon	Malheur County	2013	43.9888	-117.075		A-19	A-19b							yes	Green et al. 2017
S15-1250			scat	Washington	Walla Walla	2015	46.2036	-119.004		A-19	A-19b							yes	Green et al. 2017
S15-1552	OR18		scat	Oregon	Tumalo	2015	44.1602	-121.304		A-19	A-19b							yes	new to this study
S15-1566	OR20		scat	Oregon	Tumalo	2015	44.168	-121.347		A-19	A-19b			Y13	13	A	yes	yes	new to this study
S16-4635	OR23		tissue	Oregon	Malheur County	2016	43.3515	-119.016		A-19								yes	new to this study
S17-1547			tissue	Oregon	Lexington	2017	45.4472	-119.699		A-43	A-43							yes	new to this study
S17-2531			tissue	Oregon	Redmond	2017	44.2877	-121.182		A-19	A-19b							yes	new to this study
S17-2532			tissue	Oregon	Redmond	2017	44.2877	-121.182										yes	new to this study
S17-2533			tissue	Oregon	Redmond	2017	44.2877	-121.182		A-19		yes						yes	new to this study
S17-2534			tissue	Oregon	Terrebonne	2017	44.3617	-121.127										yes	new to this study
S17-2535			tissue	Oregon	Terrebonne	2017	44.3617	-121.127		A-19		yes		Y3	14	A	yes	yes	new to this study
S17-2536			tissue	Oregon	Terrebonne	2017	44.3617	-121.127		A-19	A-19b							yes	new to this study
S17-2541			tissue	Oregon	Terrebonne	2017	44.3569	-121.122		A-19	A-19b							yes	new to this study
S17-2989			tissue	Oregon	Wallowa Mountains	2017	45.3883	-117.336		A-37	A-37							yes	new to this study
S17-2990			tissue	Oregon	Wallowa Mountains	2015	45.4964	-117.44		A-37	A-37	yes		Y22	14		no	yes	new to this study
S17-6543			tissue	Oregon	Wallowa Mountains	2017	45.0886	-117.196		A-19	A-19b							yes	new to this study
S17-6545			tissue	Oregon	Wallowa Mountains	2017	44.9348	-117.129		A-19	A-19b	yes						yes	new to this study
S18-1175			tissue	Oregon	Lake County	2017	42.1507	-120.326		G-38	G-38			Y3	14	A	yes	yes	new to this study
S18-2048			tissue	Oregon	Prineville	2018	44.317	-120.855		G-38	G-38			Y33	13	A	yes	yes	new to this study
S18-2050	newS18-2050		tissue	Oregon	Prineville	2018	44.317	-120.855		G-38	G-38			Y13	14	A	yes	yes	new to this study
S18-2064			tissue	Oregon	Redmond	2018	44.2684	-121.22		A-19	A-19b							yes	new to this study
S18-2067			tissue	Oregon	Culver	2018	44.5637	-121.164						Y33	13	A	yes	yes	new to this study
S18-7833			tissue	Washington	Goldendale	2018	45.8787	-120.82						Y13	11	A	yes	yes	new to this study
S19-0102			tissue	Washington	Plymouth	2019	45.9449	-119.334		G-38	G-38		yes					yes	new to this study
S19-0103			tissue	Washington	Plymouth	2019	45.945	-119.334		G-38	G-38		yes	Y33	13	A	yes	yes	new to this study
2010-6	2010-6	yes	hair, scat	California	Sierra Nevada - Stanislaus and Humboldt-Toiyabe National Forests	2010-2011	38.309	-119.636		C-34	C-34							yes	Quinn et al. 2019
2010-7	2010-7	yes	hair, scat	California	Sierra Nevada - Stanislaus and Humboldt-Toiyabe National Forests	2010-2013	38.3122	-119.635		C-34	C-34							yes	Quinn et al. 2019
2010-8	2010-8		tissue	California	Sierra Nevada - Stanislaus and Humboldt-Toiyabe National Forests	2011	38.3439	-119.436		C-34	C-34							yes	Quinn et al. 2019
2011-1	2011-1	yes	hair, scat	California	Sierra Nevada - Stanislaus and Humboldt-Toiyabe National Forests	2011-2012	38.3135	-119.617		C-34	C-34			Y31	13			yes	Quinn et al. 2019
2011-2	2011-2	yes	hair, scat	California	Sierra Nevada - Stanislaus and Humboldt-Toiyabe National Forests	2011-2012	38.3528	-119.621		C-34	C-34							yes	Quinn et al. 2019
2011-5	2011-5	yes	scat	California	Sierra Nevada - Stanislaus and Humboldt-Toiyabe National Forests	2011-2013	38.207	-119.62		C-34	C-34			Y32	14			yes	Quinn et al. 2019
2012-1	2012-1	yes	scat	California	Sierra Nevada - Stanislaus and Humboldt-Toiyabe National Forests	2012-2016	38.3762	-119.631		G-38	G-38			Y3	14	A	yes	yes	Quinn et al. 2019
2012-2	2012-2	yes	scat	California	Sierra Nevada - Stanislaus and Humboldt-Toiyabe National Forests	2012-2017	38.2924	-119.638		O-24	O-24			Y14	13	A	yes	yes	Quinn et al. 2019
2012-3	2012-3	yes	hair, scat	California	Sierra Nevada - Stanislaus and Humboldt-Toiyabe National Forests	2012-2015	38.2983	-119.631		C-34	C-34							yes	Quinn et al. 2019
2012-4	2012-4		scat	California	Sierra Nevada - Stanislaus and Humboldt-Toiyabe National Forests	2012	38.2072	-119.599		C-34	C-34							yes	Quinn et al. 2019
2013-1	2013-1	yes	scat	California	Sierra Nevada - Stanislaus and Humboldt-Toiyabe National Forests	2013-2016	38.3494	-119.631		C-34	C-34							yes	Quinn et al. 2019
2013-2	2013-2	yes	scat	California	Sierra Nevada - Stanislaus and Humboldt-Toiyabe National Forests	2013-2016	38.3667	-119.66		C-34	C-34							yes	Quinn et al. 2019
2013-3	2013-3	yes	scat	California	Sierra Nevada - Stanislaus and Humboldt-Toiyabe National Forests	2013	38.3438	-119.65		C-34	C-34			Y3	14	A	yes	yes	Quinn et al. 2019
2013-4	2013-4	yes	scat	California	Sierra Nevada - Stanislaus and Humboldt-Toiyabe National Forests	2013-2017	38.2791	-119.604		C-34	C-34							yes	Quinn et al. 2019
2013-5	2013-5	yes	scat	California	Sierra Nevada - Stanislaus and Humboldt-Toiyabe National Forests	2013-2017	38.2942	-119.639		C-34	C-34							yes	Quinn et al. 2019
2013-6	2013-6		scat	California	Sierra Nevada - Stanislaus and Humboldt-Toiyabe National Forests	2013	38.297	-119.634		C-34	C-34							yes	Quinn et al. 2019
2013-7	2013-7		scat	California	Sierra Nevada - Stanislaus and Humboldt-Toiyabe National Forests	2013	38.299	-119.635		C-34	C-34							yes	Quinn et al. 2019
2014-1	2014-1	yes	scat	California	Sierra Nevada - Stanislaus and Humboldt-Toiyabe National Forests	2014-2017	38.4735	-119.75		A-19	A-19b			Y13	14	A	yes	yes	Quinn et al. 2019
2014-2	2014-2	yes	scat	California	Sierra Nevada - Stanislaus and Humboldt-Toiyabe National Forests	2014	38.2985	-119.646		C-34	C-34			Y14	14	A	yes	yes	Quinn et al. 2019
2014-3	2014-3	yes	tissue, scat	California	Sierra Nevada - Stanislaus and Humboldt-Toiyabe National Forests	2014-2018	38.2676	-119.619		C-34	C-34							yes	Quinn et al. 2019
2014-5	2014-5		scat	California	Sierra Nevada - Stanislaus and Humboldt-Toiyabe National Forests	2014	38.3539	-119.625		C-34	C-34							yes	Quinn et al. 2019
2014-6	2014-6	yes	scat	California	Sierra Nevada - Stanislaus and Humboldt-Toiyabe National Forests	2014-2018	38.2975	-119.663		C-34	C-34							yes	Quinn et al. 2019
2015-1	2015-1	yes	hair, scat	California	Sierra Nevada - Stanislaus and Humboldt-Toiyabe National Forests	2015-2017	38.288	-119.636		C-34	C-34			Y3	14	A	yes	yes	Quinn et al. 2019
2015-2	2015-2	yes	scat	California	Sierra Nevada - Stanislaus and Humboldt-Toiyabe National Forests	2015-2016	38.2982	-119.628		C-34	C-34			Y3	13	A	yes	yes	Quinn et al. 2019
2015-3	2015-3	yes	scat	California	Sierra Nevada - Stanislaus and Humboldt-Toiyabe National Forests	2015	38.2946	-119.637		C-34	C-34			Y3	14	A	yes	yes	Quinn et al. 2019
2015-4	2015-4	yes	hair, scat	California	Sierra Nevada - Stanislaus and Humboldt-Toiyabe National Forests	2015-2017	38.3075	-119.651		C-34	C-34			Y3	14	A	yes	yes	Quinn et al. 2019
2015-5	2015-5		scat	California	Sierra Nevada - Stanislaus and Humboldt-Toiyabe National Forests	2015	38.4973	-119.844		C-34	C-34							yes	Quinn et al. 2019
2015-6	2015-6	yes	scat	California	Sierra Nevada - Stanislaus and Humboldt-Toiyabe National Forests	2015-2016	38.1846	-119.582		A-19	A-19b							yes	Quinn et al. 2019
2015-7	2015-7	yes	scat	California	Sierra Nevada - Stanislaus and Humboldt-Toiyabe National Forests	2015	38.2523	-119.628		A-19	A-19b			Y13	14	A	yes	yes	Quinn et al. 2019
2015-8	2015-8		scat	California	Sierra Nevada - Stanislaus and Humboldt-Toiyabe National Forests	2015	38.2348	-119.621		A-19	A-19b			Y13	13	A	yes	yes	Quinn et al. 2019
2015-9	2015-9	yes	scat	California	Sierra Nevada - Stanislaus and Humboldt-Toiyabe National Forests	2015-2018	38.2252	-119.628		A-19	A-19b							yes	Quinn et al. 2019
2016-1	2016-1	yes	scat	California	Sierra Nevada - Stanislaus and Humboldt-Toiyabe National Forests	2016-2017	38.2969	-119.637		C-34	C-34			Y3	14	A	yes	yes	Quinn et al. 2019
2016-2	2016-2	yes	scat	California	Sierra Nevada - Stanislaus and Humboldt-Toiyabe National Forests	2016-2017	38.4745	-119.754		C-34	C-34							yes	Quinn et al. 2019
2016-3	2016-3	yes	scat	California	Sierra Nevada - Stanislaus and Humboldt-Toiyabe National Forests	2016-2017	38.2316	-119.553		C-34	C-34			Y3	14	A	yes	yes	Quinn et al. 2019
2016-4	2016-4		scat	California	Sierra Nevada - Stanislaus and Humboldt-Toiyabe National Forests	2016	38.3706	-119.609		C-34	C-34							yes	Quinn et al. 2019
2017-1	2017-1		scat	California	Sierra Nevada - Stanislaus and Humboldt-Toiyabe National Forests	2017	38.2985	-119.649		C-34	C-34			Y3	14	A	yes	yes	Quinn et al. 2019
2017-2	2017-2		scat	California	Sierra Nevada - Stanislaus and Humboldt-Toiyabe National Forests	2017	38.2993	-119.649		C-34	C-34							yes	Quinn et al. 2019
2017-3	2017-3	yes	scat	California	Sierra Nevada - Stanislaus and Humboldt-Toiyabe National Forests	2017	38.1868	-119.502		A-43	A-43			Y11	13	A	yes	yes	Quinn et al. 2019
2017-4	2017-4	yes	scat	California	Sierra Nevada - Stanislaus and Humboldt-Toiyabe National Forests	2017	38.4753	-119.756		A-19	A-19b							yes	Quinn et al. 2019
2017-5	2017-5		scat	California	Sierra Nevada - Stanislaus and Humboldt-Toiyabe National Forests	2017	38.2051	-119.613		A-19	A-19b							yes	Quinn et al. 2019
2017-6	2017-6	yes	scat	California	Sierra Nevada - Stanislaus and Humboldt-Toiyabe National Forests	2017-2018	38.3484	-119.638		C-34	C-34			Y13	13	A	yes	yes	Quinn et al. 2019
2018-1	2018-1	yes	scat	California	Sierra Nevada - Inyo National Forest	2018	37.4408	-118.774		C-34	C-34							yes	new to this study
2018-2	2018-2		scat	California	Sierra Nevada - Inyo National Forest	2018	37.4373	-118.771		A-19	A-19b							yes	new to this study
2018-3	2018-3	yes	scat	California	Lee Vining	2018	37.9536	-119.118		A-19	A-19a			Y3	14	A	yes	yes	new to this study
H-1			tissue	California	Tehama	1986	40.02	-122.12										yes	Perrine et al. 2007; Sacks et al. 2010; Statham et al. 2014; Quinn et al. 2019
S07-0056			scat	California	Woodland	2007	38.67	-121.78		D-19	D-19							yes	Sacks et al. 2011; Quinn et al. 2019
S07-0166			tissue	California	Red Bluff	2007	40.0845	-122.23		D2-19	D2-19			Y29	14	T	yes	yes	Sacks et al. 2010; Sacks et al. 2011; Statham et al. 2014; Quinn et al. 2019
S07-0168			tissue	California	Woodland	2007	38.677	-121.83		D-19	D-19		yes					yes	Sacks et al. 2011
S07-0171			tissue	California	Dixon	2007	38.4395	-121.836		D-19	D-19			Y29	14	T	yes	yes	Sacks et al. 2010; Sacks et al. 2011; Quinn et al. 2019
S07-0189			tissue	California	Dixon	2007	38.4498	-121.853		D-19	D-19							yes	Sacks et al. 2010; Sacks et al. 2011; Quinn et al. 2019
S08-0003			tissue	California	Davis	2007	38.5788	-121.841		D-19	D-19							yes	Sacks et al. 2010; Sacks et al. 2011; Quinn et al. 2019
S08-0026			scat	California	Woodland	2008	38.7448	-121.785		D-19	D-19							yes	Sacks et al. 2010; Sacks et al. 2011; Quinn et al. 2019
S08-0032			tissue	California	Sheridan	2008	38.9992	-121.35		G-38	G-38			Y28	14	T	yes		Sacks et al. 2016
S08-0079			scat	California	Knights Landing	2008	38.8058	-121.701		D-19	D-19							yes	Sacks et al. 2010; Sacks et al. 2011; Quinn et al. 2019
S08-0084			scat	California	Woodland	2008	38.6714	-121.871		D-19	D-19							yes	Sacks et al. 2011; Quinn et al. 2019
S08-0085			scat	California	Zamora	2008	38.815	-121.936		D-19	D-19							yes	Sacks et al. 2011; Quinn et al. 2019
S08-0086			scat	California	Zamora	2008	38.815	-121.936		D-19	D-19							yes	Sacks et al. 2011; Quinn et al. 2019
S08-0112			nobuto	California	Woodland	2008	38.6779	-121.839		D-19	D-19			Y11	14	A	yes	yes	Sacks et al. 2011; Quinn et al. 2019
S08-0162			scat	California	Solano County	2008	38.4286	-121.952		D-19	D-19							yes	Sacks et al. 2011; Quinn et al. 2019
S08-0199			scat	California	Davis	2008	38.5374	-121.715		D-19	D-19		yes					yes	Sacks et al. 2011; Quinn et al. 2019
S08-0248			scat	California	Davis	2008	38.539	-121.713		D-19	D-19							yes	Sacks et al. 2011; Quinn et al. 2019
S08-0254			tissue	California	Chapman	2008	38.6641	-121.86		D-19	D-19			Y11	14	A	yes		Sacks et al. 2011
S08-0255			tissue	California	Monument Hills	2008	38.6641	-121.86		D-19	D-19			Y11	14	A	yes	yes	Quinn et al. 2019
S08-0256			scat	California	Monument Hills	2008	38.6641	-121.86		D-19	D-19							yes	Quinn et al. 2019
S08-0277			scat	California	Esparto	2008	38.6833	-122.028		D-19	D-19							yes	Sacks et al. 2011; Quinn et al. 2019
S08-0301			tissue	California	Cottonwood	2008	40.3667	-122.285		F-12	F-12							yes	Sacks et al. 2011; Quinn et al. 2019
S08-0325			scat	California	Davis	2008	38.5388	-121.712		D-19	D-19							yes	Quinn et al. 2019
S08-0366			scat	California	Jacob's Corner	2008	38.7008	-121.907		D-19	D-19		yes					yes	Sacks et al. 2011; Quinn et al. 2019
S08-0511			tissue	California	Woodland	2008	38.6874	-121.752		D-19	D-19			Y29	14	T	no		Sacks et al. 2011
S08-0534			tissue	California	Davis	2008	38.5431	-121.696		D-19	D-19			Y29	14	T	yes		Sacks et al. 2011
S08-0535			tissue	California	Davis	2008	38.5402	-121.695										yes	Sacks et al. 2011
S08-0752			tissue	California	Woodland	2008	38.6416	-121.776		D-19	D-19							yes	Sacks et al. 2011; Quinn et al. 2019
S08-0763			tissue	California	west of Richfield	2008	39.9766	-122.202		D-19	D-19			Y11	14	A	yes	yes	Sacks et al. 2011; Quinn et al. 2019
S08-0765			tissue	California	Winters	2008	38.4934	-122.003		D-19	D-19							yes	Sacks et al. 2011; Quinn et al. 2019
S09-0024			scat	California	Dixon	2009	38.4493	-121.805		D-19	D-19		yes					yes	Sacks et al. 2011; Quinn et al. 2019
S09-0032			tissue	California	West Butte	2009	39.1866	-121.879		A-19			yes	Y15	14	T	yes		Sacks et al. 2011
S09-0034			tissue	California	Sutter	2009	39.1571	-121.765		D-19	D-19			Y15	14	T	yes	yes	Sacks et al. 2011; Quinn et al. 2019
S09-0042			scat	California	Davis	2009	38.5431	-121.697		D-19	D-19		yes					yes	Sacks et al. 2011; Quinn et al. 2019
S09-0102			tissue	California	Willows	2009	39.534	-122.19		D-19	D-19		yes	Y24	12	T	yes	yes	Sacks et al. 2011; Quinn et al. 2019
S09-0111			tissue	California	Willows	2009	39.5697	-122.083		D-19	D-19		yes					yes	Sacks et al. 2011; Quinn et al. 2019
S09-0126			scat	California	Zamora	2009	38.815	-121.936		D-19	D-19		yes					yes	Sacks et al. 2011; Quinn et al. 2019
S09-0155			tissue	California	Live Oak	2009	39.2325	-121.679		D-19	D-19		yes	Y15	14	T	yes	yes	Sacks et al. 2011; Quinn et al. 2019
S09-0166			scat	California	Robbins	2009	38.8466	-121.728		D-19	D-19		yes					yes	Sacks et al. 2011; Quinn et al. 2019
S09-0202			scat	California	Hershey	2009	38.9259	-122.061		D-19	D-19		yes					yes	Quinn et al. 2019
S09-0221			scat	California	Grimes	2009	39.0705	-121.884		D-19	D-19		yes					yes	Sacks et al. 2011; Quinn et al. 2019
S09-0231			scat	California	Willows	2009	39.5335	-122.203										yes	Sacks et al. 2011; Quinn et al. 2019
S09-0255			scat	California	Kirkwood	2009	39.8711	-122.172		D-19	D-19		yes					yes	Sacks et al. 2011; Quinn et al. 2019
S09-0256			scat	California	Kirkwood	2009	39.8711	-122.172		D-19	D-19		yes					yes	Sacks et al. 2011; Quinn et al. 2019
S09-0261			scat	California	Cottonwood	2009	40.3531	-122.344		D-19	D-19		yes					yes	Sacks et al. 2011
S09-0268			tissue	California	Cottonwood	2009	40.3438	-122.355		D-19	D-19		yes					yes	Quinn et al. 2019
S09-0272			tissue	California	Vacaville	2009	38.4195	-121.964		D-19	D-19		yes					yes	Sacks et al. 2011; Quinn et al. 2019
S09-0273			tissue	California	Willows	2009	39.5462	-122.165		D-19	D-19		yes	Y29	14	T	yes	yes	Sacks et al. 2011; Quinn et al. 2019
S09-0282			scat	California	Dixon	2009	38.4191	-121.816		D-19	D-19		yes					yes	Sacks et al. 2011; Quinn et al. 2019
S09-0325			tissue	California	Grimes	2009	39.0718	-121.889		D-19	D-19		yes					yes	Sacks et al. 2011; Quinn et al. 2019
S09-0357			tissue	California	Willows	2009	39.5763	-122.093		D-19	D-19		yes	Y24	14	T	yes	yes	Sacks et al. 2011; Quinn et al. 2019
S09-0367			tissue	California	Dixon	2009	38.4165	-121.817		D-19	D-19		yes	Y11	14	A	yes		Sacks et al. 2011
S09-0375			scat	California	Gerber-Las Flores	2009	40.0676	-122.175		D-19	D-19		yes					yes	Sacks et al. 2011; Quinn et al. 2019
S09-0392			scat	California	Willows	2009	39.5543	-122.084		D-19	D-19		yes					yes	Sacks et al. 2011; Quinn et al. 2019
S09-0422			scat	California	Vacaville	2009	38.4201	-121.967		D-19	D-19		yes					yes	Quinn et al. 2019
S09-0486			scat	California	Willows	2009	39.5537	-122.137		D-19	D-19		yes					yes	Sacks et al. 2011; Quinn et al. 2019
S09-0498			scat	California	Vacaville	2009	38.4201	-121.967		D-19	D-19		yes					yes	Sacks et al. 2011; Quinn et al. 2019
S09-0512			tissue	California	Davis	2009	38.5431	-121.696		D-19	D-19		yes	Y39	14	A	no	yes	Sacks et al. 2011; Quinn et al. 2019
S09-0595			scat	California	Jacob's Corner	2009	38.6714	-121.871		D-19	D-19		yes					yes	Sacks et al. 2011; Quinn et al. 2019
S09-0608			tissue	California	Zamora	2009	38.8083	-121.94		D-19	D-19		yes	Y29	14	T	yes		Sacks et al. 2011
S09-0614			scat	California	Orland	2009	39.7894	-122.23		D-19	D-19		yes					yes	Sacks et al. 2011; Quinn et al. 2019
S09-0752			tissue	California	Zamora	2009	38.7591	-121.95		D-19	D-19		yes	Y11	14	A	yes		Sacks et al. 2011
S09-0761			scat	California	Williams	2009	39.15	-122.164		D-19	D-19		yes					yes	Sacks et al. 2011; Quinn et al. 2019
S09-0776			tissue	California	Davis	2009	38.5765	-121.87		D-19	D-19		yes	Y29	14	T	yes		Sacks et al. 2011
S09-0779			tissue	California	Cottonwood	2009	40.3356	-122.365		D-19	D-19		yes					yes	Sacks et al. 2011
S09-0798			scat	California	Williams	2009	39.1387	-122.146		D-19	D-19		yes					yes	Sacks et al. 2011; Quinn et al. 2019
S09-0805			tissue	California	Davis	2009	38.5435	-121.768		D-19	D-19		yes	Y29	14	T	yes		Sacks et al. 2011
S09-0809			tissue	California	Orland	2009	39.762	-122.235		D-19	D-19		yes	Y29	14	T	yes		Sacks et al. 2011
S09-0811			tissue	California	Knights Landing	2009	38.8277	-121.719		D-19	D-19		yes	Y29	13	T	yes		Sacks et al. 2011
S09-0816			tissue	California	Davis	2009	38.5834	-121.865		D-19	D-19		yes	Y29	14	T	yes		Sacks et al. 2011
S10-0166			tissue	California	Capay	2010	38.7606	-122.055		D-19	D-19		yes	Y11	14	A	yes		Quinn et al. 2019
S10-0170			tissue	California	Willows	2010	39.5824	-122.04		D-19	D-19		yes	Y38	14	A	no		Quinn et al. 2019
S10-0188			tissue	California	Capay	2010	38.7606	-122.055		D-19	D-19		yes	Y11	14	A	yes		Quinn et al. 2019
S10-0281			tissue	California	Artois	2010	39.6855	-122.205						Y29	14	T	yes		Quinn et al. 2019
S10-0514			tissue	California	Willows	2010	39.559	-122.134						Y29	14	T	yes		Quinn et al. 2019
S10-0515			tissue	California	Artois	2010	39.6241	-122.195						Y11	14	A	yes		Quinn et al. 2019
S10-0666			tissue	California	Jacob's Corner	2010	38.7021	-121.904		D-19	D-19		yes	Y29	14	T	yes		Quinn et al. 2019
S16-1303			scat	California	Red Bluff	2016	40.1372	-122.19						Y29	14	T	yes		Quinn et al. 2019
S16-1953			scat	California	Davis	2016	38.5566	-121.839		D-19	D-19		yes	Y20	14	T	yes		Quinn et al. 2019
S16-1954			scat	California	Davis	2016	38.5566	-121.839		D-19	D-19		yes	Y20	14	T	no		Quinn et al. 2019
X-2B			tissue	California	Gridley	2001	39.36	-121.7										yes	Perrine et al. 2007; Volkmann et al. 2015; Quinn et al. 2019
MAM-3755			tissue	Utah	Hooper	2000	41.16	-112.12						Y14	14	A	yes		Statham et al. 2012
MAM-3756			tissue	Utah	Taylor	2000	41.21	-112.12						Y14	14	A	yes		Statham et al. 2012
MAM-3757			tissue	Utah	Warren	2000	41.26	-112.12						Y14	14	A	yes		Statham et al. 2012; Volkmann et al. 2015
MAM-3758			tissue	Utah	Hooper	2000	41.16	-112.05						Y14	14	A	yes		Statham et al. 2012; Volkmann et al. 2015
S09-0775			tissue	Utah	Duchesne	2009	40.1561	-110.196										yes	Statham et al. 2012
S11-0376			tissue	Utah	Wasatch County	2010	40.38	-111.19	yes	A-278	A-278							yes	new to this study
S11-0377			tissue	Utah	Wasatch County	2010	40.42	-111.2	yes	A-19	A-19a							yes	new to this study
S11-0378			tissue	Utah	Wasatch County	2010	40.38	-111.25	yes	A-278	A-278							yes	new to this study
S11-0380			tissue	Utah	Wasatch County	2010	40.36	-111.22	yes	A-19	A-19a							yes	new to this study
S11-0381			tissue	Utah	Wasatch County	2010	40.346	-111.146		A-19				Y25	14	T	yes		new to this study
S11-0382			tissue	Utah	Wasatch County	2010	40.39	-111.26	yes	A-19	A-19a			Y25	14	T	yes	yes	new to this study
S11-0383			tissue	Utah	Wasatch County	2010	40.354	-111.171		A-19			yes	Y14	14	A	no		new to this study
S11-0385			tissue	Utah	Wasatch County	2010	40.37	-111.25	yes	A-19	A-19a							yes	new to this study
S11-0386			tissue	Utah	Wasatch County	2010	40.38	-111.2	yes	A-19	A-19a							yes	new to this study
S11-0387			tissue	Utah	Wasatch County	2010	40.34	-111.26	yes	A-19	A-19a			Y14	12	A	yes	yes	new to this study
S11-0388			tissue	Utah	Wasatch County		40.36	-111.22	yes	A-19	A-19a							yes	new to this study
S11-0389			tissue	Utah	Wasatch County	2010	40.32	-111.25	yes	A-19	A-19a							yes	new to this study
S11-0390			tissue	Utah	Wasatch County	2010	40.32	-111.25	yes	A-19	A-19a							yes	new to this study
S11-0391			tissue	Utah	Wasatch County	2010	40.39	-111.24	yes	A-278	A-278							yes	new to this study
S11-0392			tissue	Utah	Wasatch County	2010	40.38	-111.25	yes	A-278	A-278			Y40	14	A	no	yes	new to this study
S11-0395			tissue	Utah	Wasatch County	2010	40.35	-111.25	yes	A-19	A-19a			Y14	13	A	yes	yes	new to this study
S11-0396			tissue	Utah	Wasatch County	2010	40.41	-111.16	yes	A-19	A-19a							yes	new to this study
S11-0398			tissue	Utah	Wasatch County	2010	40.32	-111.22	yes	A-19	A-19a			Y14	12	A	yes	yes	new to this study
S11-0401			tissue	Utah	Wasatch County	2010	40.38	-111.18	yes	A-19	A-19a			Y8	13	A	no	yes	new to this study
S11-0402			tissue	Utah	Wasatch County	2010	40.41	-111.24	yes	A-19	A-19a							yes	new to this study
S11-0403			tissue	Utah	Duchesne	2010	40.1582	-110.413	yes	F-9	F-9							yes	new to this study
S11-0404			tissue	Utah	Uintah	2010	41.1401	-111.933	yes	A-19	A-19a			Y40	13	A	no	yes	new to this study
S11-0405			tissue	Utah	Duchesne	2010	40.1702	-110.408	yes	F-9	F-9			Y14	14	A	yes	yes	new to this study
S11-0406			tissue	Utah	Duchesne	2010	40.1555	-110.401	yes	A-19								yes	new to this study
S11-0407			tissue	Utah	Duchesne	2010	40.1663	-110.414	yes	F-9	F-9			Y25	14	T	yes	yes	new to this study
S11-0408			tissue	Utah	Uintah	2010	41.1413	-111.927	yes	F-9	F-9							yes	new to this study
S11-0409			tissue	Utah	Uintah	2010	41.1441	-111.925	yes	F-9	F-9			Y25	14	T	yes	yes	new to this study
S11-0410			tissue	Utah	Duchesne	2010	40.1638	-110.41	yes	F-9	F-9							yes	new to this study
S11-0411			tissue	Utah	Duchesne	2010	40.1584	-110.404	yes	F-9	F-9							yes	new to this study
S11-0412			tissue	Utah	Duchesne	2010	40.1666	-110.414	yes	F-9	F-9			Y25	14	T	yes	yes	new to this study
S11-0413			tissue	Utah	Duchesne	2010	40.1733	-110.409	yes	A-19	A-19a							yes	new to this study
S11-0414			tissue	Utah	Uintah	2010	41.1389	-111.936	yes	F-9	F-9							yes	new to this study
S11-0415			tissue	Utah	Uintah	2010	41.132	-111.925	yes	F-9	F-9							yes	new to this study
S11-0416			tissue	Utah	Uintah	2010	41.1447	-111.924	yes	F-9	F-9							yes	new to this study
S11-0417			tissue	Utah	Uintah	2010	41.1446	-111.926	yes	F-9	F-9			Y25	14	T	yes	yes	new to this study
S11-0418			tissue	Utah	Uintah	2010	41.1492	-111.922	yes	F-9	F-9							yes	new to this study
S11-0419			tissue	Utah	Uintah	2010	41.1369	-111.934	yes	F-9	F-9			Y25	14	T	no	yes	new to this study
S11-0420			tissue	Utah	Uintah	2010	41.147	-111.924	yes	F-9	F-9			Y14	14	A	yes	yes	new to this study
S11-0421			tissue	Utah	South of Pelican Lake	2010	40.1794	-109.683	yes	F-9	F-9							yes	new to this study
S11-0422			tissue	Utah	Cottonwood Reservoir	2010	40.355	-109.781	yes	F-9	F-9							yes	new to this study
S15-0713			tissue	Utah	Garrison	2015	38.9372	-114.029		A-19	A-19a							yes	new to this study
S15-0714			tissue	Utah	Garrison	2015	38.9372	-114.029		A-19								yes	new to this study
S15-0715			tissue	Utah	Garrison	2015	38.9372	-114.029		A-19								yes	new to this study
S15-1092			tissue	Utah	Garrison	2014	38.9372	-114.029		A-19	A-19a							yes	new to this study
S15-1094			tissue	Utah	Garrison	2014	38.9372	-114.029		A-19								yes	new to this study
S15-1338			scat	Utah	Garrison	2015	38.9372	-114.029		A-43	A-43	yes						yes	new to this study
S16-2558			scat	Utah	Wasatch County	2014	40.2095	-111.208		A-19	A-19a							yes	new to this study
S16-2560			scat	Utah	Wasatch County	2014	40.2433	-111.179		A-19	A-19a			Y14	13	A	yes	yes	new to this study
S16-2561			tissue	Utah	Wasatch County	2014	40.233	-111.189		A-19	A-19a							yes	new to this study
S16-2562			tissue	Utah	Wasatch County	2014	40.3018	-111.258		A-19	A-19a			Y25	14	T	yes	yes	new to this study
S16-2563			scat	Utah	Wasatch County	2014	40.1783	-111.156		A-19	A-19a			Y24	14	T	yes	yes	new to this study
S16-2566			tissue	Utah	Wasatch County		40.2433	-111.179		A-19	A-19a			Y24	14	T	yes	yes	new to this study
S16-2568			scat	Utah	Wasatch County		40.6244	-110.891		A-19	A-19a							yes	new to this study
S16-2569			scat	Utah	Wasatch County	2014	40.6244	-110.891		A-19	A-19a							yes	new to this study
S16-2570			scat	Utah	Wasatch County		40.2095	-111.208		A-19	A-19a							yes	new to this study
S16-2571			scat	Utah	Wasatch County	2014	40.4579	-111.38		A-19	A-19a							yes	new to this study
S16-2572			scat	Utah	Wasatch County	2014	40.2431	-111.15		A-19	A-19a							yes	new to this study
S16-2573			scat	Utah	Wasatch County	2014	40.2433	-111.179		A-19	A-19a							yes	new to this study
S16-2574			scat	Utah	Wasatch County		40.1884	-111.037		A-278	A-278			Y24	14	T	yes	yes	new to this study
S16-2575			scat	Utah	Wasatch County	2014	40.1824	-111.611		A-19	A-19a			Y3	14	A	no	yes	new to this study
S16-2576			tissue	Utah	Wasatch County	2014	40.236	-111.183		A-19	A-19a							yes	new to this study
S16-2577			scat	Utah	Wasatch County	2014	40.3018	-111.258		A-19	A-19a			Y3	14	A	yes	yes	new to this study
S16-2580			tissue	Utah	Wasatch County	2014	40.2433	-111.179		A-19	A-19a							yes	new to this study
S16-2581			tissue	Utah	Wasatch County		40.236	-111.183		A-19								yes	new to this study
S10-0432	F008		scat	Washington	Cascades: Mt Rainier	2010	46.7815	-121.748		O-?	O-?							yes	Akins et al. 2018
S10-0511			tissue	Washington	Cascades: Mt Rainier	2007	46.75	-121.81	yes	O-?	O-?							yes	new to this study
S10-0583			tissue	Washington	Cascades: Mt Rainier	2005	46.7826	-121.744		O-?	O-?							yes	new to this study
S11-0518	F011		scat	Washington	Cascades: Mt Rainier	2020	46.7775	-121.758						Y24	12	T	yes	yes	Akins et al. 2018
S11-0522	F004		scat	Washington	Cascades: Mt Rainier	2020	46.7865	-121.732						Y24	14	T	no	yes	Akins et al. 2018
S11-0525	F002		scat	Washington	Cascades: Mt Rainier	2020	46.7815	-121.748										yes	Akins et al. 2018
S11-0537	F003		scat	Washington	Cascades: Mt Rainier	2020	46.7863	-121.733										yes	Akins et al. 2018
S11-0539	F042		scat	Washington	Cascades: Mt Rainier	2020	46.7863	-121.733		O-24	O-24	yes						yes	Akins et al. 2018
S11-0658	F010		scat	Washington	Cascades: Mt Rainier	2010	46.7815	-121.748										yes	Akins et al. 2018
S11-0715			tissue	Washington	Cascades: Mt Rainier	2011	46.7496	-121.811		O-24	O-24							yes	new to this study
S11-0716	F019		tissue	Washington	Cascades: Mt Rainier	2011	46.775	-121.747		O-?	O-?			Y24	12	T	yes	yes	Akins et al. 2018
S13-0887	F021		scat	Washington	Cascades: Indian Heaven	2012	45.9455	-121.813										yes	Akins et al. 2018
S13-0896	F061		scat	Washington	Cascades: Indian Heaven	2012	45.955	-121.813		O-28	O-28							yes	Akins et al. 2018
S13-0897	F015		scat	Washington	Cascades: Mt Rainier	2013	46.9062	-121.648		O-?	O-?							yes	Akins et al. 2018
S13-0964	F006		scat	Washington	Cascades: Mt Rainier	2012	46.9296	-121.66		O-?	O-?							yes	Akins et al. 2018
S13-1028	F047		urine	Washington	Cascades: Mt Adams	2012	46.1132	-121.479		O-24	O-24	yes						yes	Akins et al. 2018
S13-1069	F017		scat	Washington	Cascades: William O Douglas Wilderness	2012	46.8039	-121.282										yes	Akins et al. 2018
S13-1074	F016		scat	Washington	Cascades: William O Douglas Wilderness	2012	46.8708	-121.519		O-?	O-?							yes	Akins et al. 2018
S13-1244	F115		urine	Washington	Cascades: Mt Rainier	2012	46.914	-121.646		O-24	O-24	yes						yes	Akins et al. 2018
S13-1253	F007		urine	Washington	Cascades: Mt Rainier	2012	46.9136	-121.641										yes	Akins et al. 2018
S13-1640	F128		scat	Washington	Cascades: Mt Rainier	2013	46.7816	-121.748		O-24	O-24	yes		Y24	14	T	yes		Akins et al. 2018
S13-1661	F005		scat	Washington	Cascades: Mt Rainier	2013	46.7785	-121.749		O-?	O-?			Y24	14	T	yes	yes	Akins et al. 2018
S13-3088	F012		scat	Washington	Cascades: Mt Rainier	2013	46.7814	-121.748		O-24	O-24			Y24	14	T	yes	yes	Akins et al. 2018
S13-3092	F135		scat	Washington	Cascades: Mt Rainier	2013	46.7802	-121.748		O-24	O-24	yes						yes	Akins et al. 2018
S13-3110	F035		scat	Washington	Cascades: Mt Rainier	2013	46.7801	-121.748		O-?	O-?			Y24	14	T	yes		Akins et al. 2018
S13-3239	F157		scat	Washington	Cascades: Indian Heaven	2013	46.0029	-121.789		O-?	O-?							yes	Akins et al. 2018
S13-3246	F001		scat	Washington	Cascades: Mt Adams	2013	46.1473	-121.475		O-24	O-24							yes	Akins et al. 2018
S13-3247	F161		scat	Washington	Cascades: Mt Adams	2013	46.1482	-121.463		O-24	O-24	yes		Y23	14	T	yes		Akins et al. 2018
S14-0173	F178		scat	Washington	Cascades: Mt Rainier	2013	46.8912	-121.702		O-24	O-24	yes						yes	Akins et al. 2018
S14-0178	F009		hair	Washington	Cascades: Goat Rocks	2013	46.4904	-121.515		O-24	O-24	yes						yes	Akins et al. 2018
S14-0310	F014		tissue	Washington	Cascades: Goat Rocks	2013	46.637	-121.352		O-24	O-24							yes	Akins et al. 2018

## Sheet: TableS2
Supplementary Table 2. Red fox DNA samples and their Y-chromosome genotypes (microsatellites, SNP39) collected from globally distributed fur farms or wild North American populations and used as references for inter-lineage introgression.
Identifier 1	Identifier 2 (individual ID)	Group 1	Group 2	Group 3	Y microsatellite haplotype	No. of Y microsatellite loci amplified	Y-SNP39 allele	SNP39 imputed from Y-microsatellite haplotype?
S12-1161		reference	Alaska	Alaska	Y42	14	T
S12-1163		reference	Alaska	Alaska		13	A
F12-350		reference	Eastern US	Allegany, NY	Y68	14	T
S14-0348		reference	Eastern Canada	Anticosti Island, Quebec	Y45	14	T
S14-0401		reference	Eastern Canada	Botwood, Newfoundland	Y47	14	T
S15-1701		reference	Eastern Canada	Brigus Junction, Newfoundland	Y60	14	T
S15-1703		reference	Eastern Canada	Brigus Junction, Newfoundland	Y47	14	T
S15-1704		reference	Eastern Canada	Brigus Junction, Newfoundland	Y47	14	T
S15-1708		reference	Eastern Canada	Brigus Junction, Newfoundland	Y60	14	T
S12-1604		reference	Northern Canada	Bylot Island, Nunavut	Y44	14	T	yes
S18-1548		reference	Fur Farm	Fur farm - Iowa	Y48	14	T
S14-0393		reference	Eastern Canada	Howley, Newfoundland	Y46	14	T
F12-437		reference	Eastern US	Kent, DE	Y80	14	T
F12-453		reference	Eastern US	Kent, DE	Y80	14	T
F12-463		reference	Eastern US	Kent, DE	Y80	14	T
F12-180		reference	Eastern US	Lancaster/Chester, PA	Y70	14	T
F12-193		reference	Eastern US	Lancaster/Chester, PA	Y41	14	T
F12-194		reference	Eastern US	Lancaster/Chester, PA	Y67	14	T
F12-199		reference	Eastern US	Lancaster/Chester, PA	Y71	14	T
S14-0407		reference	Eastern Canada	Lewisporte, Newfoundland	Y16	14	T
S14-0424		reference	Eastern Canada	Lodge Bay, Newfoundland	No match (incomplete)	13	T
S14-0425		reference	Eastern Canada	Lodge Bay, Newfoundland	No match (incomplete)	13	T
S14-0430		reference	Eastern Canada	Lodge Bay, Newfoundland	Y33	14	A
S15-0485		reference	Fur Farm	Fur farm - Newfoundland	Y49	14	T
S15-0494		reference	Fur Farm	Fur farm - Newfoundland	Y50	14	T
S15-0504		reference	Fur Farm	Fur farm - Newfoundland	Y52	14	T
S15-0510		reference	Fur Farm	Fur farm - Newfoundland	Y53	14	T
S15-0515		reference	Fur Farm	Fur farm - Newfoundland	Y54	14	T
S15-0525		reference	Fur Farm	Fur farm - Newfoundland	Y55	14	T
S15-0530		reference	Fur Farm	Fur farm - Newfoundland	Y56	14	T
S15-0531		reference	Fur Farm	Fur farm - Newfoundland	Y48	14	T
S15-0540		reference	Fur Farm	Fur farm - Newfoundland	Y49	14	T
S15-0547		reference	Fur Farm	Fur farm - Newfoundland	Y50	14	T
S15-0447		reference	Fur Farm	Fur farm - Newfoundland	Y48	14	T
S15-0486		reference	Fur Farm	Fur farm - Newfoundland	Y49	14	T
F12-494		reference	Eastern US	Montgomery/Howard, MD	Y82	14	T
F12-470		reference	Eastern US	Montgomery/Howard, MD	Y81	14	A
S11-0423		reference	Eastern US	Mandan, ND	Y41	14	T
S11-0424		reference	Eastern US	Mandan, ND	Y24	14	T
S18-1514		reference	Fur Farm	Fur farm - Novosibirsk, Russia	Y84	14	A
S18-1515		reference	Fur Farm	Fur farm - Novosibirsk, Russia	Y25	14	T
S18-1513		reference	Fur Farm	Fur farm - Novosibirsk, Russia	Y84	14	A
S15-0685		reference	Northern Canada	Nunavut	Y57	14	T
S15-0688		reference	Northern Canada	Nunavut	Y6	14	A
S15-0691		reference	Northern Canada	Nunavut	Y46	14	T
S15-0698		reference	Northern Canada	Nunavut	Y46	14	T
S15-0704		reference	Northern Canada	Nunavut	Y47	14	T
S15-0707		reference	Northern Canada	Nunavut	Y25	14	T
S15-0709		reference	Northern Canada	Nunavut	Y59	14	T
S15-0708		reference	Northern Canada	Nunavut	Y58	14	A
S15-0710		reference	Northern Canada	Nunavut	Y46	14	T
F12-290		reference	Eastern US	Ontario, NY	Y75	14	T
F12-292		reference	Eastern US	Ontario, NY	Y68	14	T
S19-0043		reference	Fur Farm	Fur farm - Poland	Y48	14	T
S19-0048		reference	Fur Farm	Fur farm - Poland	Y61	14	T
S19-0001		reference	Fur Farm	Fur farm - Poland	Y25	14	T
SP11_079		reference	Eastern US	Prince William, VA	Y83	14	T
SP11_117		reference	Eastern US	Prince William, VA	Y61	14	T
F12-062		reference	Eastern US	Schuylkill/Northumberland, PA	Y68	14	T
F12-071		reference	Eastern US	Schuylkill/Northumberland, PA	Y23	14	T
F12-083		reference	Eastern US	Schuylkill/Northumberland, PA	Y69	14	T
F12-085		reference	Eastern US	Schuylkill/Northumberland, PA	Y29	14	T
F12-386		reference	Eastern US	Seneca, NY	Y78	14	T
F12-233		reference	Eastern US	Statewide, VT	Y73	14	T
F12-235		reference	Eastern US	Statewide, VT	Y74	14	T
F12-326		reference	Eastern US	Steuben, NY	Y76	14	T
F12-390		reference	Eastern US	Steuben, NY	Y79	14	T
F12-392		reference	Eastern US	Steuben, NY	Y79	14	T
F12-015		reference	Eastern US	Warren, NJ	Y67	14	T
F12-030		reference	Eastern US	Warren, NJ	Y25	14	T
F12-357		reference	Eastern US	Wayne, NY	Y77	14	T
F12-213		reference	Eastern US	Windham, VT	Y68	14	T	yes
F12-215		reference	Eastern US	Windham, VT	Y24	14	T
F12-214		reference	Eastern US	Windham, VT	Y79	14		yes
F12-222		reference	Eastern US	Windham, VT	Y79	14		yes
S12-1162		reference	Alaska	Alaska	Y43	14	A	yes
S12-1608		reference	Eastern Canada	Anticosti Island, Quebec	Y16	13	T	yes
S12-1605		reference	Eastern Canada	Anticosti Island, Quebec	Y16	14	T	yes
S12-1607		reference	Eastern Canada	Anticosti Island, Quebec	Y16	14	T	yes
S14-0354		reference	Eastern Canada	Anticosti Island, Quebec	Y16	14	T	yes
S14-0358		reference	Eastern Canada	Anticosti Island, Quebec	Y16	14	T	yes
S14-0360		reference	Eastern Canada	Anticosti Island, Quebec	Y16	14	T	yes
S14-0361		reference	Eastern Canada	Anticosti Island, Quebec	Y16	14	T	yes
S14-0362		reference	Eastern Canada	Anticosti Island, Quebec	Y16	14	T	yes
S14-0398		reference	Eastern Canada	Botwood, Newfoundland	Y16	14	T	yes
S14-0400		reference	Eastern Canada	Botwood, Newfoundland	Y47	14	T	yes
S15-1702		reference	Eastern Canada	Brigus Junction, Newfoundland	Y16	14	T	yes
S15-1713		reference	Eastern Canada	Brigus Junction, Newfoundland	Y16	14	T	yes
S15-1714		reference	Eastern Canada	Brigus Junction, Newfoundland	Y16	14	T	yes
S15-1719		reference	Eastern Canada	Brigus Junction, Newfoundland	Y16	14	T	yes
S15-1723		reference	Eastern Canada	Brigus Junction, Newfoundland	Y16	14	T	yes
S15-1725		reference	Eastern Canada	Brigus Junction, Newfoundland	Y16	14	T	yes
S15-1718		reference	Eastern Canada	Brigus Junction, Newfoundland	Y46	14	T	yes
S15-1711		reference	Eastern Canada	Brigus Junction, Newfoundland	Y47	14	T	yes
S15-1712		reference	Eastern Canada	Brigus Junction, Newfoundland	Y47	14	T	yes
S15-1722		reference	Eastern Canada	Brigus Junction, Newfoundland	Y47	14	T	yes
S15-1726		reference	Eastern Canada	Brigus Junction, Newfoundland	Y47	14	T	yes
S15-1727		reference	Eastern Canada	Brigus Junction, Newfoundland	Y47	14	T	yes
S15-1728		reference	Eastern Canada	Brigus Junction, Newfoundland	Y47	14	T	yes
S15-1709		reference	Eastern Canada	Brigus Junction, Newfoundland	Y60	14	T	yes
S15-1710		reference	Eastern Canada	Brigus Junction, Newfoundland	Y60	14	T	yes
S14-0405		reference	Eastern Canada	Glenwood, Newfoundland	Y46	14	T	yes
S14-0411		reference	Eastern Canada	Glenwood, Newfoundland	Y46	14	T	yes
S14-0413		reference	Eastern Canada	Glenwood, Newfoundland	Y46	14	T	yes
S14-0386		reference	Eastern Canada	Howley, Newfoundland	Y16	14	T	yes
S14-0418		reference	Eastern Canada	Lewisporte, Newfoundland	Multiple Matches - Y16, Y47	11	T	yes
S14-0406		reference	Eastern Canada	Lewisporte, Newfoundland	Y16	14	T	yes
S14-0421		reference	Eastern Canada	Lewisporte, Newfoundland	Y47	14	T	yes
S14-0432		reference	Eastern Canada	Lodge Bay, Newfoundland	Y27	14	T	yes
F12-351		reference	Eastern US	Allegany, NY	Y25	14	T	yes
F12-354		reference	Eastern US	Allegany, NY	Y29	14	T	yes
F12-153		reference	Eastern US	Cecil, MD	Y23	14	T	yes
F12-137		reference	Eastern US	Cecil, MD	Y24	14	T	yes
F12-149		reference	Eastern US	Cecil, MD	Y24	14	T	yes
F12-158		reference	Eastern US	Cecil, MD	Y24	14	T	yes
F12-159		reference	Eastern US	Cecil, MD	Y24	14	T	yes
F12-164		reference	Eastern US	Cecil, MD	Y24	14	T	yes
F12-168		reference	Eastern US	Cecil, MD	Y24	14	T	yes
F12-171		reference	Eastern US	Cecil, MD	Y25	14	T	yes
F12-162		reference	Eastern US	Cecil, MD	Y29	14	T	yes
F12-298		reference	Eastern US	Chemung, NY	Y24	14	T	yes
F12-468		reference	Eastern US	Fairfax, VA	Y24	14	T	yes
F12-297		reference	Eastern US	Genesee, NY	Y25	14	T	yes
F12-430		reference	Eastern US	Kent, DE	Y24	14	T	yes
F12-421		reference	Eastern US	Kent, DE	Y25	14	T	yes
F12-429		reference	Eastern US	Kent, DE	Y25	14	T	yes
F12-446		reference	Eastern US	Kent, DE	Y25	14	T	yes
F12-461		reference	Eastern US	Kent, DE	Y25	14	T	yes
F12-427		reference	Eastern US	Kent, DE	Y29	14	T	yes
F12-431		reference	Eastern US	Kent, DE	Y29	14	T	yes
F12-435		reference	Eastern US	Kent, DE	Y29	14	T	yes
F12-451		reference	Eastern US	Kent, DE	Y29	14	T	yes
F12-422		reference	Eastern US	Kent, DE	Y68	14	T	yes
F12-176		reference	Eastern US	Lancaster/Chester, PA	Y23	14	T	yes
F12-185		reference	Eastern US	Lancaster/Chester, PA	Y24	14	T	yes
F12-203		reference	Eastern US	Lancaster/Chester, PA	Y24	14	T	yes
F12-205		reference	Eastern US	Lancaster/Chester, PA	Y24	14	T	yes
F12-182		reference	Eastern US	Lancaster/Chester, PA	Y25	14	T	yes
F12-189		reference	Eastern US	Lancaster/Chester, PA	Y25	14	T	yes
F12-201		reference	Eastern US	Lancaster/Chester, PA	Y25	14	T	yes
F12-207		reference	Eastern US	Lancaster/Chester, PA	Y25	14	T	yes
F12-183		reference	Eastern US	Lancaster/Chester, PA	Y29	14	T	yes
F12-209		reference	Eastern US	Lancaster/Chester, PA	Y41	14	T	yes
F12-270		reference	Eastern US	Livingston, NY	Y24	14	T	yes
F12-295		reference	Eastern US	Livingston, NY	Y24	14	T	yes
F12-268		reference	Eastern US	Livingston, NY	Y25	14	T	yes
F12-272		reference	Eastern US	Livingston, NY	Y25	14	T	yes
F12-294		reference	Eastern US	Livingston, NY	Y25	14	T	yes
F12-269		reference	Eastern US	Livingston, NY	Y29	14	T	yes
F12-274		reference	Eastern US	Livingston, NY	Y29	14	T	yes
F12-275		reference	Eastern US	Livingston, NY	Y29	14	T	yes
F12-276		reference	Eastern US	Livingston, NY	Y68	14	T	yes
F12-472		reference	Eastern US	Montgomery/Howard, MD	Y24	14	T	yes
F12-482		reference	Eastern US	Montgomery/Howard, MD	Y24	14	T	yes
F12-490		reference	Eastern US	Montgomery/Howard, MD	Y24	14	T	yes
F12-491		reference	Eastern US	Montgomery/Howard, MD	Y24	14	T	yes
F12-473		reference	Eastern US	Montgomery/Howard, MD	Y25	14	T	yes
F12-476		reference	Eastern US	Montgomery/Howard, MD	Y25	14	T	yes
F12-478		reference	Eastern US	Montgomery/Howard, MD	Y25	14	T	yes
F12-479		reference	Eastern US	Montgomery/Howard, MD	Y25	14	T	yes
F12-484		reference	Eastern US	Montgomery/Howard, MD	Y25	14	T	yes
F12-485		reference	Eastern US	Montgomery/Howard, MD	Y25	14	T	yes
F12-497		reference	Eastern US	Montgomery/Howard, MD	Y25	14	T	yes
F12-408		reference	Eastern US	Morris, NJ	Y24	14	T	yes
F12-410		reference	Eastern US	Morris, NJ	Y29	14	T	yes
F12-288		reference	Eastern US	Ontario, NY	Y23	14	T	yes
F12-291		reference	Eastern US	Ontario, NY	Y23	14	T	yes
F12-293		reference	Eastern US	Ontario, NY	Y24	14	T	yes
F12-281		reference	Eastern US	Ontario, NY	Y25	14	T	yes
F12-282		reference	Eastern US	Ontario, NY	Y25	14	T	yes
F12-286		reference	Eastern US	Ontario, NY	Y25	14	T	yes
F12-287		reference	Eastern US	Ontario, NY	Y25	14	T	yes
F12-289		reference	Eastern US	Ontario, NY	Y25	14	T	yes
F12-304		reference	Eastern US	Ontario, NY	Y25	14	T	yes
SP11_067		reference	Eastern US	Prince William, VA	Y24	14	T	yes
SP11_072		reference	Eastern US	Prince William, VA	Y24	14	T	yes
SP11_081		reference	Eastern US	Prince William, VA	Y24	14	T	yes
SP11_086		reference	Eastern US	Prince William, VA	Y24	14	T	yes
SP11_092		reference	Eastern US	Prince William, VA	Y24	14	T	yes
SP11_093		reference	Eastern US	Prince William, VA	Y24	14	T	yes
SP11_100		reference	Eastern US	Prince William, VA	Y24	14	T	yes
SP11_102		reference	Eastern US	Prince William, VA	Y24	14	T	yes
SP11_104		reference	Eastern US	Prince William, VA	Y24	14	T	yes
SP11_105		reference	Eastern US	Prince William, VA	Y24	14	T	yes
SP11_107		reference	Eastern US	Prince William, VA	Y24	14	T	yes
SP11_114		reference	Eastern US	Prince William, VA	Y24	14	T	yes
SP11_116		reference	Eastern US	Prince William, VA	Y24	14	T	yes
SP11_066		reference	Eastern US	Prince William, VA	Y25	14	T	yes
SP11_068		reference	Eastern US	Prince William, VA	Y25	14	T	yes
SP11_075		reference	Eastern US	Prince William, VA	Y25	14	T	yes
SP11_077		reference	Eastern US	Prince William, VA	Y25	14	T	yes
SP11_080		reference	Eastern US	Prince William, VA	Y25	14	T	yes
SP11_085		reference	Eastern US	Prince William, VA	Y25	14	T	yes
SP11_089		reference	Eastern US	Prince William, VA	Y25	14	T	yes
SP11_095		reference	Eastern US	Prince William, VA	Y25	14	T	yes
SP11_097		reference	Eastern US	Prince William, VA	Y25	14	T	yes
SP11_098		reference	Eastern US	Prince William, VA	Y25	14	T	yes
SP11_099		reference	Eastern US	Prince William, VA	Y25	14	T	yes
SP11_113		reference	Eastern US	Prince William, VA	Y25	14	T	yes
SP11_110		reference	Eastern US	Prince William, VA	Y61	14	T	yes
SP11_115		reference	Eastern US	Prince William, VA	Y67	14	T	yes
F12-418		reference	Eastern US	Rockingham, VA	Y67	14	T	yes
F12-097		reference	Eastern US	Schuylkill/Northumberland, PA	Y23	14	T	yes
F12-058		reference	Eastern US	Schuylkill/Northumberland, PA	Y25	14	T	yes
F12-079		reference	Eastern US	Schuylkill/Northumberland, PA	Y25	14	T	yes
F12-092		reference	Eastern US	Schuylkill/Northumberland, PA	Y25	14	T	yes
F12-110		reference	Eastern US	Schuylkill/Northumberland, PA	Y25	14	T	yes
F12-089		reference	Eastern US	Schuylkill/Northumberland, PA	Y29	14	T	yes
F12-107		reference	Eastern US	Schuylkill/Northumberland, PA	Y29	14	T	yes
F12-065		reference	Eastern US	Schuylkill/Northumberland, PA	Y6	14	A	yes
F12-044		reference	Eastern US	Schuylkill/Northumberland, PA	Y68	14	T	yes
F12-047		reference	Eastern US	Schuylkill/Northumberland, PA	Y68	14	T	yes
F12-049		reference	Eastern US	Schuylkill/Northumberland, PA	Y68	14	T	yes
F12-056		reference	Eastern US	Schuylkill/Northumberland, PA	Y68	14	T	yes
F12-074		reference	Eastern US	Schuylkill/Northumberland, PA	Y68	14	T	yes
F12-080		reference	Eastern US	Schuylkill/Northumberland, PA	Y68	14	T	yes
F12-383		reference	Eastern US	Seneca, NY	Y23	14	T	yes
F12-381		reference	Eastern US	Seneca, NY	Y25	14	T	yes
F12-384		reference	Eastern US	Seneca, NY	Y25	14	T	yes
F12-382		reference	Eastern US	Seneca, NY	Y68	14	T	yes
F12-387		reference	Eastern US	Seneca, NY	Y68	14	T	yes
S19-4883		reference	Eastern US	Smith Point, NY	Y24	14	T	yes
F12-225		reference	Eastern US	Statewide, VT	Y23	14	T	yes
F12-232		reference	Eastern US	Statewide, VT	Y23	14	T	yes
F12-239		reference	Eastern US	Statewide, VT	Y24	14	T	yes
F12-238		reference	Eastern US	Statewide, VT	Y68	13	T	yes
F12-226		reference	Eastern US	Statewide, VT	Y68	14	T	yes
F12-227		reference	Eastern US	Statewide, VT	Y68	14	T	yes
F12-228		reference	Eastern US	Statewide, VT	Y68	14	T	yes
F12-229		reference	Eastern US	Statewide, VT	Y68	14	T	yes
F12-236		reference	Eastern US	Statewide, VT	Y68	14	T	yes
F12-296		reference	Eastern US	Steuben, NY	Y23	14	T	yes
F12-325		reference	Eastern US	Steuben, NY	Y24	14	T	yes
F12-327		reference	Eastern US	Steuben, NY	Y24	14	T	yes
F12-321		reference	Eastern US	Steuben, NY	Y25	14	T	yes
F12-322		reference	Eastern US	Steuben, NY	Y25	14	T	yes
F12-324		reference	Eastern US	Steuben, NY	Y25	14	T	yes
F12-328		reference	Eastern US	Steuben, NY	Y25	14	T	yes
F12-332		reference	Eastern US	Steuben, NY	Y25	14	T	yes
F12-330		reference	Eastern US	Steuben, NY	Y68	14	T	yes
F12-244		reference	Eastern US	Sussex, NJ	Y25	14	T	yes
F12-416		reference	Eastern US	Tazewell, VA	Y23	14	T	yes
F12-415		reference	Eastern US	Tazewell, VA	Y24	14	T	yes
F12-243		reference	Eastern US	Warren, NJ	Y23	14	T	yes
F12-024		reference	Eastern US	Warren, NJ	Y24	14	T	yes
F12-037		reference	Eastern US	Warren, NJ	Y24	14	T	yes
F12-038		reference	Eastern US	Warren, NJ	Y24	14	T	yes
F12-025		reference	Eastern US	Warren, NJ	Y25	13	T	yes
F12-036		reference	Eastern US	Warren, NJ	Y25	14	T	yes
F12-246		reference	Eastern US	Warren, NJ	Y25	14	T	yes
F12-248		reference	Eastern US	Warren, NJ	Y25	14	T	yes
F12-251		reference	Eastern US	Warren, NJ	Y25	14	T	yes
F12-252		reference	Eastern US	Warren, NJ	Y25	14	T	yes
F12-019		reference	Eastern US	Warren, NJ	Y29	12	T	yes
F12-245		reference	Eastern US	Warren, NJ	Y29	14	T	yes
F12-007		reference	Eastern US	Warren, NJ	Y67	13	T	yes
F12-026		reference	Eastern US	Warren, NJ	Y67	13	T	yes
F12-017		reference	Eastern US	Warren, NJ	Y67	14	T	yes
F12-022		reference	Eastern US	Warren, NJ	Y67	14	T	yes
F12-039		reference	Eastern US	Warren, NJ	Y67	14	T	yes
F12-247		reference	Eastern US	Warren, NJ	Y67	14	T	yes
F12-249		reference	Eastern US	Warren, NJ	Y67	14	T	yes
F12-358		reference	Eastern US	Wayne, NY	Y24	14	T	yes
F12-365		reference	Eastern US	Wayne, NY	Y24	14	T	yes
F12-302		reference	Eastern US	Wayne, NY	Y25	14	T	yes
F12-309		reference	Eastern US	Wayne, NY	Y25	14	T	yes
F12-343		reference	Eastern US	Wayne, NY	Y68	14	T	yes
F12-217		reference	Eastern US	Windham, VT	Y25	14	T	yes
F12-219		reference	Eastern US	Windham, VT	Y25	14	T	yes
F12-216		reference	Eastern US	Windham, VT	Y68	14	T	yes
F12-220		reference	Eastern US	Windham, VT	Y68	14	T	yes
F12-375		reference	Eastern US	Yates, NY	Y23	14	T	yes
F12-379		reference	Eastern US	Yates, NY	Y24	14	T	yes
F12-372		reference	Eastern US	Yates, NY	Y25	14	T	yes
F12-378		reference	Eastern US	Yates, NY	Y25	14	T	yes
F12-374		reference	Eastern US	Yates, NY	Y29	14	T	yes
S18-1549		reference	Fur Farm	Fur farm - Iowa	Y48	14	T	yes
S18-1552		reference	Fur Farm	Fur farm - Iowa	Y48	14	T	yes
S18-1553		reference	Fur Farm	Fur farm - Iowa	Y48	14	T	yes
S18-1554		reference	Fur Farm	Fur farm - Iowa	Y48	14	T	yes
S18-1555		reference	Fur Farm	Fur farm - Iowa	Y48	14	T	yes
S18-1556		reference	Fur Farm	Fur farm - Iowa	Y48	14	T	yes
S19-3176		reference	Fur Farm	Fur farm - Nebraska	Y25	14	T	yes
S19-3218		reference	Fur Farm	Fur farm - Nebraska	Y25	14	T	yes
S19-3175		reference	Fur Farm	Fur farm - Nebraska	Y48	14	T	yes
S19-3200		reference	Fur Farm	Fur farm - Nebraska	Y48	14	T	yes
S15-0448		reference	Fur Farm	Fur farm - Newfoundland	Y48	14	T	yes
S15-0449		reference	Fur Farm	Fur farm - Newfoundland	Y48	14	T	yes
S15-0450		reference	Fur Farm	Fur farm - Newfoundland	Y48	14	T	yes
S15-0451		reference	Fur Farm	Fur farm - Newfoundland	Y48	14	T	yes
S15-0453		reference	Fur Farm	Fur farm - Newfoundland	Y48	14	T	yes
S15-0454		reference	Fur Farm	Fur farm - Newfoundland	Y48	14	T	yes
S15-0457		reference	Fur Farm	Fur farm - Newfoundland	Y48	14	T	yes
S15-0458		reference	Fur Farm	Fur farm - Newfoundland	Y48	14	T	yes
S15-0459		reference	Fur Farm	Fur farm - Newfoundland	Y48	14	T	yes
S15-0460		reference	Fur Farm	Fur farm - Newfoundland	Y48	14	T	yes
S15-0461		reference	Fur Farm	Fur farm - Newfoundland	Y48	14	T	yes
S15-0462		reference	Fur Farm	Fur farm - Newfoundland	Y48	14	T	yes
S15-0464		reference	Fur Farm	Fur farm - Newfoundland	Y48	14	T	yes
S15-0465		reference	Fur Farm	Fur farm - Newfoundland	Y48	14	T	yes
S15-0470		reference	Fur Farm	Fur farm - Newfoundland	Y48	14	T	yes
S15-0472		reference	Fur Farm	Fur farm - Newfoundland	Y48	14	T	yes
S15-0482		reference	Fur Farm	Fur farm - Newfoundland	Y48	14	T	yes
S15-0487		reference	Fur Farm	Fur farm - Newfoundland	Y48	14	T	yes
S15-0488		reference	Fur Farm	Fur farm - Newfoundland	Y48	14	T	yes
S15-0489		reference	Fur Farm	Fur farm - Newfoundland	Y48	14	T	yes
S15-0490		reference	Fur Farm	Fur farm - Newfoundland	Y48	14	T	yes
S15-0491		reference	Fur Farm	Fur farm - Newfoundland	Y48	14	T	yes
S15-0492		reference	Fur Farm	Fur farm - Newfoundland	Y48	14	T	yes
S15-0493		reference	Fur Farm	Fur farm - Newfoundland	Y48	14	T	yes
S15-0497		reference	Fur Farm	Fur farm - Newfoundland	Y48	14	T	yes
S15-0498		reference	Fur Farm	Fur farm - Newfoundland	Y48	14	T	yes
S15-0500		reference	Fur Farm	Fur farm - Newfoundland	Y48	14	T	yes
S15-0505		reference	Fur Farm	Fur farm - Newfoundland	Y48	14	T	yes
S15-0509		reference	Fur Farm	Fur farm - Newfoundland	Y48	14	T	yes
S15-0516		reference	Fur Farm	Fur farm - Newfoundland	Y48	14	T	yes
S15-0523		reference	Fur Farm	Fur farm - Newfoundland	Y48	14	T	yes
S15-0524		reference	Fur Farm	Fur farm - Newfoundland	Y48	14	T	yes
S15-0526		reference	Fur Farm	Fur farm - Newfoundland	Y48	14	T	yes
S15-0527		reference	Fur Farm	Fur farm - Newfoundland	Y48	14	T	yes
S15-0529		reference	Fur Farm	Fur farm - Newfoundland	Y48	14	T	yes
S15-0532		reference	Fur Farm	Fur farm - Newfoundland	Y48	14	T	yes
S15-0533		reference	Fur Farm	Fur farm - Newfoundland	Y48	14	T	yes
S15-0534		reference	Fur Farm	Fur farm - Newfoundland	Y48	14	T	yes
S15-0535		reference	Fur Farm	Fur farm - Newfoundland	Y48	14	T	yes
S15-0539		reference	Fur Farm	Fur farm - Newfoundland	Y48	14	T	yes
S15-0541		reference	Fur Farm	Fur farm - Newfoundland	Y48	14	T	yes
S15-0545		reference	Fur Farm	Fur farm - Newfoundland	Y48	14	T	yes
S18-1519		reference	Fur Farm	Fur farm - Novosibirsk, Russia	Y25	14	T	yes
S19-0003		reference	Fur Farm	Fur farm - Poland	Y25	14	T	yes
S19-0005		reference	Fur Farm	Fur farm - Poland	Y25	14	T	yes
S19-0007		reference	Fur Farm	Fur farm - Poland	Y25	14	T	yes
S19-0008		reference	Fur Farm	Fur farm - Poland	Y25	14	T	yes
S19-0010		reference	Fur Farm	Fur farm - Poland	Y25	14	T	yes
S19-0011		reference	Fur Farm	Fur farm - Poland	Y25	14	T	yes
S19-0012		reference	Fur Farm	Fur farm - Poland	Y25	14	T	yes
S19-0013		reference	Fur Farm	Fur farm - Poland	Y25	14	T	yes
S19-0015		reference	Fur Farm	Fur farm - Poland	Y25	14	T	yes
S19-0018		reference	Fur Farm	Fur farm - Poland	Y25	14	T	yes
S19-0019		reference	Fur Farm	Fur farm - Poland	Y25	14	T	yes
S19-0021		reference	Fur Farm	Fur farm - Poland	Y25	14	T	yes
S19-0024		reference	Fur Farm	Fur farm - Poland	Y25	14	T	yes
S19-0025		reference	Fur Farm	Fur farm - Poland	Y25	14	T	yes
S19-0026		reference	Fur Farm	Fur farm - Poland	Y25	14	T	yes
S19-0027		reference	Fur Farm	Fur farm - Poland	Y25	14	T	yes
S19-0028		reference	Fur Farm	Fur farm - Poland	Y25	14	T	yes
S19-0034		reference	Fur Farm	Fur farm - Poland	Y25	14	T	yes
S19-0035		reference	Fur Farm	Fur farm - Poland	Y25	14	T	yes
S19-0036		reference	Fur Farm	Fur farm - Poland	Y25	14	T	yes
S19-0037		reference	Fur Farm	Fur farm - Poland	Y25	14	T	yes
S19-0039		reference	Fur Farm	Fur farm - Poland	Y25	14	T	yes
S19-0040		reference	Fur Farm	Fur farm - Poland	Y25	14	T	yes
S19-0044		reference	Fur Farm	Fur farm - Poland	Y25	14	T	yes
S19-0046		reference	Fur Farm	Fur farm - Poland	Y25	14	T	yes
S19-0051		reference	Fur Farm	Fur farm - Poland	Y25	14	T	yes
S19-0053		reference	Fur Farm	Fur farm - Poland	Y25	14	T	yes
S19-0055		reference	Fur Farm	Fur farm - Poland	Y25	14	T	yes
S19-0056		reference	Fur Farm	Fur farm - Poland	Y25	14	T	yes
S19-0045		reference	Fur Farm	Fur farm - Poland	Y48	14	T	yes
S12-1600		reference	Northern Canada	Bylot Island, Nunavut	Y44	14	T	yes
S12-1602		reference	Northern Canada	Bylot Island, Nunavut	Y44	14	T	yes
S12-1597		reference	Northern Canada	Herschel Island, Yukon	Y60	13	T	yes
S15-0711		reference	Northern Canada	Nunavut	Y46	14	T	yes

## Sheet: TableS3
Supplementary Table S3. Primer sequences and concentrations of 21 SNPs used in the red fox Y chromosome Sequenom assay. All PCR (i.e., forward, reverse) primers were at a reaction concentration of 0.10 µM.
SNP identifier	Locus	Reference	Forward Primer Sequence	Reverse Primer Sequence	Extension Primer Sequence	Ext primer final conc (µM)
SNP1	G_187GC	Sacks et al. 2021	ACGTTGGATGCCCCAGATAATTAAGGACTAC	ACGTTGGATGTTCCACAGCAGGAATGAGAG	AGCAGGAATGAGAGATAATATA	0.93
SNP6	G_525CT	Sacks et al. 2021	ACGTTGGATGCAAGAAAGTCTTTATTTAAC	ACGTTGGATGGTAAAAGAGGCAAAAGTCCG	TTTCAGGGTGTCCTACAGATATAAAAAT	1.4
SNP7	R_157AC	Sacks et al. 2021	ACGTTGGATGCCTTTTTTAAAGTACCTGGA	ACGTTGGATGACAGTGGATCCTTACCACAG	ATGTGCAAATTTCATGTAAGTAT	1.16
SNP8	R_505CT	Sacks et al. 2021	ACGTTGGATGGGGGAAAAAAAGGAAAATGC	ACGTTGGATGTCTGTTCCCATAGCCAACTC	TTTACCATAGCCAACTCTATAGG	0.93
SNP9	R_795CT	Sacks et al. 2021	ACGTTGGATGTGCCCAAGTATGAGGAAATG	ACGTTGGATGCCTTGGGAGCAAGGTCTTTG	TGACTTCTGACTTAATCAAAAA	0.93
SNP14	12_713CT	Sacks et al. 2021	ACGTTGGATGAGGAGATGGTTTGTAGCTTG	ACGTTGGATGTTTATGGCTTCAGCGACCTC	GTTGAATTAAAGTTATGGAATTTCATC	1.4
SNP17	20_230CT	Sacks et al. 2021	ACGTTGGATGCTACAGTATCATACATCAGG	ACGTTGGATGTAAGCACGAATTTCTGTGAG	AGGTCAGAGCAATAAGC	0.7
SNP21	21-2_73CT	Sacks et al. 2021	ACGTTGGATGTACCAGTAAGGTAATCTGTC	ACGTTGGATGCTTACTCTTCTGAGTAGGAAC	GGAGAGTTTAACTGCTTTAAAATAC	1.16
SNP24	27_173GT	Sacks et al. 2021	ACGTTGGATGTGCATGCCTTCAGAACTTCC	ACGTTGGATGTAGCCAAAAACCTGGTACTC	GGACCCTGGTACTCATATTATACCATC	1.4
SNP30	31_365AT	Sacks et al. 2021	ACGTTGGATGGTCATATCTCCACATAAAG	ACGTTGGATGATTTGGAAGCAACTGTGGTC	TCATATCTCCACATAAAGATAATACTAT	1.4
SNP32	DBY4_40CG	Sacks et al. 2021	ACGTTGGATGTTGGCTAAATGACCTAAAC	ACGTTGGATGACCATCGTAGTCATTCCGTC	CCCCCTAAATGACCTAAACAGATCA	1.16
SNP35	SRY_1131CT	Sacks et al. 2021	ACGTTGGATGTCTTTTAACCAAACAACTG	ACGTTGGATGATTCTTGCACCTATTTCAC	TCACTTATTTAAAGTTCAGTCTGTG	1.16
SNP39	31_209AT	Sacks et al. 2021	ACGTTGGATGGCTGGAATAAAAGACAGTGC	ACGTTGGATGGTGGACTAGATAAGAATCCC	ACAGTGCTGACTCCC	0.7
11_535AG	11_535AG	Sacks et al. 2021, primers this study	ACGTTGGATGCAAATGCGGCTTGAACTCAG	ACGTTGGATGTATTGGGACGCCTGTATGAC	CCCATGAGATTATGCCCTGAG	0.93
21_982GA	21_982GA	Sacks et al. 2021, primers this study	ACGTTGGATGGAATATTTTTCCTTTCTCTTC	ACGTTGGATGCATGCATGTAGCCCATATTC	GATTTACTTCAGAGTGAATAAGAATA	1.4
24_1434TA	24_1434TA	Sacks et al. 2021, primers this study	ACGTTGGATGCTTATGAAATTTCAGTCAAG	ACGTTGGATGGCATGATTTTTCTGTGTGCT	AAATTTCAGTCAAGAGTGGAA	0.93
28_458GA	28_458GA	Sacks et al. 2021, primers this study	ACGTTGGATGAGAGATAGAAGAAACACCAG	ACGTTGGATGCTCTTTTTAATACTCCTTCC	TTTAGAGAGCACACAAAAC	0.7
29_231AC	29_231AC	Sacks et al. 2021, primers this study	ACGTTGGATGTGAAGTGCTAAAATTGCTG	ACGTTGGATGAGTTTTAAAATGTACAGTTC	GGGTAAGTGCTAAAATTGCTGGAAAAT	1.4
Q_311TG	Q_311TG	Sacks et al. 2021, primers this study	ACGTTGGATGTGGGGTGTGGGGATATGGT	ACGTTGGATGGTATGGACTTCTGGACCATT	GGGGATATGGTGGAATG	0.7
Q_613CT	Q_613CT	Sacks et al. 2021, primers this study	ACGTTGGATGAAATCACCACTTTAAATGC	ACGTTGGATGTGGAAGTCTGCTGTAGGAAC	ACACTTTAAATGCTAATTTCTTTACT	1.16
R_805G	R_805G	Sacks et al. 2021, primers this study	ACGTTGGATGTGCCCAAGTATGAGGAAATG	ACGTTGGATGCCTTGGGAGCAAGGTCTTTG	CGCAAGGTCTTTGTTAGAG	0.7

## Sheet: TableS4
Supplementary Table S4. Flanking regions used to design primers for 9 SNPs added to the Sequenom assay in this study.
Locus Name	Flanking Regions - all variants are indicated, but the target SNPs are indicated with lower case letters
11_535AG	TAATTCTCATGAATATACTGTTCATACTTACTTTCCTTAATATTGAAGGCTTAAAACTGACCACAATTACTCATTAGTTTCTCTTAAAAATAACTAATTATTGGGACGCCTGTATGACTCCATCAGTTAAGCATCTGACTATCTCA(A/G)CTCAGGGCATAATCTCAG(A/G)TCTGAGTTCAAGCCGCATTTGGGGGGGCATGGAGCCATTTTACAAAAATAATGGTAATCTGAATATGTATTATGACAGTGATTTTGTTTTTCTTATTATTAGCTTTCATTAAATATTAAGCTAATT
21_982GA	GTATTTTAAAGCAGTTAAACTCTCAAAATAGTTCCTACTCAGAAGAGTAAGTAAGGTGCTGTATGTTTAACAGTTTCAATATACCTCCTTATAACTTTAAGAATTAGTTCTTGGGGCACCTGAGTAGCTCACTCCGATAAGTATCTGACTCTTAGTTTCAGCTCAGGTCCTGATCTCAGAGTGCTAAGATGCATCTCCAATCAGGCCCCATCCCTAAGGGTGGTGTCTGCTCCAAATAATTTCTCCCTCTGCCCCTCCCGCTCCTGGTGCATGCATGTAGCCCATATTCTCTAAA[g/a]TATTCTTATTCACTCTGAAGTAAATAAAATC[C/T]TAAAAAAAAGAAGAGAAAGGAAAAATATTCTTAAACATAATCGAGATTTCCCATCAAGTGTGT…
24_1434TA	TTTTCATGTCAGTAACTTTTTTCCATAGTTTTTAATATTTTGTGATATTTTACTTTTCATTTAAAGTAAAAGACGCAGTATTTACAGTGTTCTTTTTTTGC[AC/--]ATTTACTTTGTTGAGGTACATTAATTTGCATGATTTTTCTGTGTGCTATCTACATTTTTAAGTTACAGCATTTTAAAGGAAACA[AACA/--]TTGT[a/t]TTCCACTCTTGACTGAAATTTCATAAGATCTTTAAGCTTTCTGAAAAACAGAAATTACCTTTGTTGTGACTCACATGAGTATATTCTAGTTGCCTTCTTTGTATTCAGGATATATCAAAATCCCCGTATTTAGACTCTATTTTCTTTGAAAAATAA
24_878TC	GTGCAGATACATGGTGTTCAATAGGGTAAGCTTTCTTTATATAAAATTACTAGTATTTTCAAGAAACAAGCTCAATAAGCATATG[c/t]AATATACTGTTTATTAGTATTATACTCAGTTTGTTTCAGACAA[A/C][TTT/TTATT/TTAAT]TTTTTCTTTTCAGTGTGCT[A/G]TATCAGCAGCAAAATCA[A/G]CCTATGGATGCTTTACAGGC
28_458GA	TTATTTTCCTAGCATTTAGGCAAGTGTGTCTGATAATCTGAAATTTGGTTTTGTTAAAATTTTTTTCTGTTGCTATTCACATCAACTCTGTGTCTGTCCTTGTTTCCATGTATTACTAACTCTTTTTAATACTCCTTCCAACGTG[g/a]GTTTTGTGTGCTCTCTAAAAT[G/T]GCTTTCTCTGTTTTCTTTTACTGGTGTTTCTTCTATCTCTTAA[A/C]CCACAAATTAGTCATTCTTTAGATTTGTTTCTCCCTCACCTCTTATATCCATCTTGTGTTCTTAAGCCTCTGTTTCAT[ATGGATAAA/GTGGTTAAG/GTGGATAAG]TTGCAAATTAAGATTTCTAACTCTTAAGGTTCTGAACTTGTTTCATAATTCAGTTCTGTTCACACC…
29_231AC	AAAGTGTAACCAAAAAAGAAAACA[CA/--]CAATGTAGTTTATTTTTTATTTTTTTCACAATGTAGTTTTAAAATGTACAGTTCA[ATGAA/TTGAT]TTTTAGTATATTC[A/C]CAGATAT[ATGCA/GTGCT]ACTATCACCACAGTC [a/c]ATTTTCCAGCAATTTTAGCACTTCAAAAAGAAATCTAATATCAGGTTTTTAATGTAGTGTAAACCATAAAATCTAATCCTACATTAAATAATAAATTATCTTTTTCCTTTCTTGCATTTACTTATAAATGTC
Q_311TG	TAGTACCCATGGT[G/T]CATCTTTC[C/T]TGGAATATGGCACGAAATATCAA[A/G]GTCTCAGATCC[A/C]AAGCTTTTTGAAATGATTAAGTAAGTGTTTCCAAAATCACCGTAGTCCCTTTTTTT[T/TT]GTGGGGTGTGGGGATATGGTGGAATG[g/t]TAACTAATGA[A/G]CATTTTCCCCCCAAATTATCTTAATTAACTTCAAATGATAAAATGGTCCAGAAGTCCATACAAAAGAGAATTAACATGTTAAAAGTATTCTCTTCCTTTACAAATAAACAATGATTATTCTGGTAAAGAGAGGAATAGAGGCATATATACATAGTTCCATGCCAATAAATTCATGATCTGTGCTTTCTCTTGCCCTCTCACCAAATTGATTTTCCA…
Q_613CT	CATTTTCCCCCCAAATTATCTTAATTAACTTCAAATGATAAAATGGTCCAGAAGTCCATACAAAAGAGAATTAACATGTTAAAAGTATTCTCTTCCTTTACAAATAAACAATGATTATTCTGGTAAAGAGAGGAATAGAGGCATATATACATAGTTCCATGCCAATAAATTCATGATCTGTGCTTTCTCTTGCCCTCTCACCAAATTGATTTTCCAGAACAACTTTAGTTTTAAAATTGGAAGTCTGCTGTAGGAACAGAAAGTGACAATGCTATTATAAAACAAATGTT[c/t]AGTAAAGAAATTAGCATTTAAAGTGGTGATTTAATTATAATTATTGAATTTTCCAACTATTCTATCTAAATCATCACCTTTTTAGCTTAAGTTTAATTTTAATT…
R_805G	TAGAGTTGGCTATGGGAACAGAAATTGTCTGCATACACTCTGAAAATACTATATTCATTACTCAAATAAGAAAAATAGTTTCTAAGTACTACACATATTTTTATAACATGCTCTGAAAGAAACTATAAAACTGTTTCTAGCAAAAATTAATCTTCTCTCAATAAATAGACACCTTAATATTTTGTTATTTTTGTTACACTTTCCCTGATCTAAATGTTTTGAATATTATCCTGCCCAAGTATGAGGAAATGACTTCTGACTTAATCAAAAA[C/T]TTGTTTTAG[a/g]CTCTAACAAAGACCTTGCTCCCAAGGATAACTCAAATAGATGACTACACTGAACTCGCCTGTGGTTTCATGAGAAATAACAGCTGTCTTGAAGAGCCAGAAAGCCTGGA…

## Sheet: TableS5
Supplementary Table S5. Per-locus characteristics of 31 microsatellites based on 642 genotypes of red foxes in the western U.S.
Locus	No. alleles	He	Ho	FIS
AHT140	12	0.7199	0.7139	0.01*
c01.424PET	4	0.5089	0.4988	0.02*
FH2004	3	0.4168	0.3763	0.10*
FH2010	6	0.6793	0.6467	0.05*
FH2289	3	0.3762	0.3327	0.12*
FH2380	10	0.7328	0.7005	0.04*
AHT133	9	0.6617	0.6284	0.05*
FH2328	18	0.7624	0.7112	0.07*
RF08.618	11	0.7353	0.7062	0.04*
RF2001Fam	11	0.6186	0.561	0.09*
RF2054	9	0.6807	0.663	0.03*
RF2457	19	0.7939	0.7741	0.02*
AHTh171	3	0.5641	0.5756	-0.02
CPH11	4	0.5011	0.5062	-0.01
CPH18	13	0.6493	0.5748	0.11*
CXX.468	7	0.613	0.622	-0.01*
CXX.602	15	0.7146	0.7	0.02*
FH2848	13	0.7204	0.6897	0.04*
REN54P11	15	0.74	0.6634	0.10*
AHT137	9	0.7134	0.6859	0.04
AHT142	11	0.7165	0.6823	0.05*
CPH3	16	0.7856	0.7215	0.08*
CXX.279	4	0.4769	0.4552	0.05*
INU055	10	0.7664	0.787	-0.03*
REN162C04	12	0.7737	0.7461	0.04*
REN169O18	9	0.7109	0.671	0.06*
AHT121	14	0.7478	0.7663	-0.02*
CXX.402	7	0.549	0.5357	0.02*
INU030	5	0.4481	0.4212	0.06*
REN105L03	12	0.7057	0.7024	0.005*
REN247M23	12	0.6607	0.5925	0.10*
Average	9.87097	0.653023	0.626181	0.08
For each locus, ; No. alleles the number of alleles, He expected heterozygosity, Ho observed heterozygosity
*Significant deviations from Hardy-Weinberg equilibrium after Bonferroni correction; P < 0.05

## Sheet: TableS6
Supplementary Table 6. Pairwise FST estimates (above diagonal) and 95% confidence intervals (below diagonal) for 10 genetic clusters defined by TESS and based on 31 microsatellite loci. All FST estimates were significantly greater than zero. Sample sizes are indicated in the diagonal. See Figure 3C for graphical version.
	LAS	ORC	WAC	SN	SV	CANN	NV	UT	ORE	GYE
LAS	27	0.314	0.249	0.24	0.221	0.178	0.244	0.178	0.185	0.163
ORC	0.255-0.367	35	0.227	0.212	0.204	0.148	0.231	0.135	0.15	0.145
WAC	0.2-0.295	0.168-0.287	28	0.216	0.156	0.137	0.206	0.123	0.14	0.116
SN	0.185-0.292	0.166-0.261	0.171-0.262	44	0.149	0.13	0.14	0.101	0.113	0.105
SV	0.177-0.268	0.159-0.253	0.118-0.195	0.113-0.185	58	0.083	0.159	0.089	0.108	0.093
CANN	0.142-0.214	0.118-0.178	0.103-0.173	0.103-0.159	0.065-0.103	109	0.114	0.036	0.076	0.062
NV	0.197-0.29	0.186-0.277	0.153-0.273	0.101-0.187	0.104-0.226	0.077-0.158	66	0.099	0.086	0.085
UT	0.14-0.22	0.109-0.162	0.092-0.153	0.079-0.125	0.063-0.119	0.026-0.048	0.064-0.141	63	0.063	0.04
ORE	0.154-0.216	0.118-0.183	0.107-0.177	0.088-0.137	0.083-0.134	0.055-0.105	0.06-0.115	0.045-0.087	85	0.051
GYE	0.122-0.21	0.113-0.18	0.091-0.146	0.085-0.125	0.068-0.12	0.049-0.078	0.064-0.11	0.031-0.048	0.037-0.065	66

## Sheet: TableS7
Supplementary Table 7. Genetic diversity and effective population size estimates for red fox populations in the Pacific Crest ranges (Cascades, Sierra Nevada).
Populationa	n	HE (SE)	HO (SE)	AR (SE)	Ne (95% CI)b
Washington Cascade	28	0.584 (0.034)	0.584 (0.037)	4.13 (0.26)	6.2 (2.9-10.8)
Oregon Cascade	35	0.547 (0.026)	0.532 (0.025)	4.38 (0.29)	9.3 (3.9-17.3)
Lassen Cascade	27	0.506 (0.026)	0.483 (0.029)	3.48 (0.20)	2.6 (1.7-5.4)
Sierra Nevada	44	0.662 (0.022)	0.67 (0.026)	4.81 (0.30)	3.5 (2.9-5.4)
a Refers to discrete genetic cluster not geographic region (e.g., Oregon Cascades does not include Mt. Hood)
b excluding alleles with frequencies <0.05 and jackknifed confidence

## Sheet: TableS8
Supplementary Table 8. Geographic occurrence of red fox mitochondrial haplotypes in the western U.S., based on concatenated fragments of cytochrome b (354 base pairs), D-loop (343 base pairs), and for haplotypes A-19a and A-19b, an additional amplicon of cytochrome b (200 base pairs). Sampling regions are defined geographically and the clade of each haplotype is shown.
	Nearctic-Mountain															Nearctic-Widespread					Nearctic-Eastern				Holarctic
Geographic locality	A-19a	A-19b	A-19?	A-271	A-278	A-43	A-82	A3-59	A3-276	D-19	D2-19	O-24*†	O-26	O-28	O-?	A-37	A-65	A-280	C-34	K-36*	E-9*	F-12*	F-14	F-9*	G-38	N-277	N-7	Locality Total
Californa-nonnative range										4			8							8	16	15	8	1	63		19	142
Sacramento Valley			1							69	1											1			1			73
Washington Cascades												12		1	10													23
Oregon Cascades	26	2	2																						4			34
Lassen Cascades	22		4							1																		27
Sierra Nevada	1	8				1						1							32						1			44
Eastern Washington		2				1																			2			5
Eastern Oregon		48	6			2										4									10			70
Idaho	2	25	2			9	1	1								4	2	1							3			50
Montana, Wyoming	6	3	1			20		14	1			1												1	6	9		62
Nevada	15	10	14			4						2												1	25			71
Utah	34		7		5	1																		17				64
Colorado	2			5																					1			8
Haplotype Total	108	98	37	5	5	38	1	15	1	74	1	16	8	1	10	8	2	1	32	8	16	16	8	20	116	9	19	673
* Previously sampled in fur farms (Statham et al. 2011, Lounsberry et al. 2017, Black et al. 2018)
† Historically exclusive to Washington Cascades, assumed fur farm derived outside of Washington

## Sheet: TableS9
Supplementary Table 9. Geographic occurrence of red fox Y-chromosome haplotypes in the western U.S. and reference populations, based on a single nucleotide polymorphism (SNP-39). Sampling regions are defined geographically and haplotypes are indicated by the observed allele.
Geographic Locality	Western-like (A)	Eastern-like (T)	Total	Percent Western
Eastern US	2	196	198	0.010101
Eastern Canada	1	43	44	0.0227273
Fur farms	2	100	102	0.0196078
Alaska and N Canada	4	13	17	0.235294
Reference subtotal	9	352	361	0.0249307
California-nonnative range	1	69	70	0.0142857
Sacramento Valley	11	23	34	0.323529
Washington Cascades	0	8	8	0
Oregon Cascades	9	0	9	1
Lassen Cascades	6	4	10	0.6
Sierra Nevada	17	0	17	1
Eastern Washington	4	0	4	1
Eastern Oregon	21	1	22	0.954545
Idaho	25	1	26	0.961538
Montana, Wyoming	20	3	23	0.869565
Nevada	19	5	24	0.791667
Utah	16	11	27	0.592593
Colorado	4	3	7	0.571429
Study area subtotal	153	128	281	0.544484
